# Supplementary material for: Mesenchymal Stromal Cell‐Mediated Intercellular Communication: Mapping the Interactome for Skeletal Muscle Homeostasis and Regeneration
Source: Adv Sci (Weinh). 2026 May 29:e07444. Online ahead of print. doi: 10.1002/advs.202507444 (PMC13336089; doi:10.1002/advs.202507444)
Supplement: Supplementary file 2 — Supporting File 2: advs75785‐sup‐0002‐TableS1‐S3.xlsx. [file ADVS-9999-e07444-s002.xlsx]

## Sheet: Supp Table 1
Supplementary Table 1 (Gene List and Source Data for Supplementray Fig. 5B)
Top10 Marker genes in each satellite cell subcluster in uninjured muscle.
cluster	gene	avg_log2FC	pct.1	pct.2	p_val	adj_pval
0	Ubb	0.540749	0.971	0.962	5.21045e-19	5.48572e-18
0	Ubc	0.619789	0.95	0.92	3.32401e-16	3.04065e-15
0	Hmox1	0.810981	0.613	0.496	1.36245e-07	4.73674e-07
0	Hspa1a	0.477712	0.704	0.588	1.31407e-06	3.80911e-06
0	S100a10	0.507868	0.789	0.776	4.39878e-05	9.02397e-05
0	Arid5b	0.375957	0.872	0.849	0.000157713	0.000275443
0	Txnrd1	0.653906	0.505	0.462	0.000378709	0.000595544
0	Crlf1	0.478196	0.586	0.588	0.00162478	0.00206285
0	Hspa1b	0.480121	0.435	0.368	0.00299745	0.00351751
0	Nop53	0.356015	0.681	0.7	0.00512317	0.00557801
1	Mt2	1.17088	0.983	0.895	5.04493e-41	8.7971e-40
1	Mt1	1.26765	0.963	0.797	4.80209e-33	7.1455e-32
1	Ccn2	2.57848	0.279	0.056	1.61783e-23	1.90052e-22
1	Msc	1.69801	0.375	0.124	1.21027e-18	1.25061e-17
1	Fas	1.28599	0.421	0.197	1.9782e-13	1.44293e-12
1	Sod2	1.2927	0.325	0.137	5.00932e-11	2.88165e-10
1	Myf5	1.17362	0.258	0.097	3.92469e-10	2.01841e-09
1	Rhoh	1.45651	0.262	0.109	2.54675e-09	1.16482e-08
1	Bgn	1.29932	0.358	0.181	5.1239e-09	2.26916e-08
1	Igfbp5	1.33392	0.396	0.221	2.92273e-08	1.14448e-07
2	Col3a1	1.53983	0.631	0.272	4.15915e-24	4.99098e-23
2	Itm2a	1.25367	0.535	0.252	1.54446e-15	1.32586e-14
2	Eif4ebp1	1.29265	0.394	0.155	1.57026e-13	1.16053e-12
2	Mthfd2	1.52997	0.293	0.098	3.67947e-13	2.59892e-12
2	Tagln	1.68141	0.288	0.094	5.73504e-13	4.02535e-12
2	Cryab	1.00146	0.712	0.509	1.06944e-10	5.82194e-10
2	Nars	0.997735	0.46	0.233	2.45297e-10	1.2974e-09
2	Hsp90b1	0.937657	0.596	0.357	6.56123e-10	3.2689e-09
2	Mpp5	0.934511	0.298	0.134	1.02989e-07	3.69568e-07
2	Atf5	1.01805	0.348	0.177	1.15482e-07	4.09137e-07
3	Fos	2.7718	0.807	0.354	1.1909e-32	1.74874e-31
3	Junb	1.76129	0.939	0.592	1.59458e-31	2.22444e-30
3	Egr1	1.91123	0.877	0.551	1.68961e-26	2.21835e-25
3	Nr4a1	2.76141	0.474	0.126	6.79783e-25	8.42931e-24
3	Fosb	1.68233	0.789	0.497	3.08627e-17	3.04803e-16
3	Gas1	2.22687	0.491	0.181	4.75958e-17	4.61886e-16
3	Socs3	2.11556	0.491	0.189	1.03789e-16	9.98521e-16
3	Hes1	2.59292	0.307	0.117	1.17202e-09	5.54228e-09
3	Gadd45b	1.69208	0.553	0.358	4.37201e-09	1.94389e-08
3	Tob1	1.70669	0.289	0.122	2.47781e-07	8.32903e-07
4	Slfn5	6.65997	0.593	0.008	3.30275e-112	1.84294e-109
4	Cd93	6.55409	0.525	0.006	2.82563e-102	4.50487e-100
4	Esam	6.60518	0.508	0.006	3.11421e-98	3.47545e-96
4	Cyyr1	7.89809	0.424	0.002	1.10886e-91	1.12499e-89
4	Adgrl4	6.45356	0.407	0.003	7.1304e-84	4.6809e-82
4	Jam2	6.38009	0.407	0.004	9.93243e-81	5.5423e-79
4	Ablim3	6.58234	0.339	0.003	2.28614e-68	8.50445e-67
4	Mef2c	7.43768	0.322	0.003	1.30557e-64	4.28534e-63
4	Itga6	6.5902	0.322	0.004	1.61692e-61	4.74863e-60
4	Acta1	7.87027	0.254	0.039	6.40684e-14	4.89729e-13

## Sheet: Supp Table 2
Supplementary Table 2 (Gene List and Source Data for Supplementray Fig. 5F)
Top10 Marker genes in each monocyte/macrophage subcluster in uninjured muscle.
cluster	gene	avg_log2FC	pct.1	pct.2	p_val	adj_pval
Infiltrating Mo	Hp	4.00967	0.87	0.066	4.9481e-77	1.30976e-73
Infiltrating Mo	Sell	4.15065	0.696	0.037	1.68757e-63	1.11675e-60
Infiltrating Mo	Slpi	4.75991	0.783	0.086	2.37964e-60	1.25978e-57
Infiltrating Mo	C3	4.63863	0.574	0.04	6.18486e-49	1.4883e-46
Infiltrating Mo	Mcemp1	3.88401	0.617	0.059	1.98012e-46	3.49425e-44
Infiltrating Mo	Prtn3	5.34718	0.409	0.015	4.43276e-38	5.33342e-36
Infiltrating Mo	Vcan	4.23157	0.374	0.033	1.46939e-27	6.48245e-26
Infiltrating Mo	Mmp8	3.81072	0.287	0.026	8.21375e-21	1.45918e-19
Infiltrating Mo	Tarm1	3.94966	0.278	0.024	1.65589e-20	2.77413e-19
Infiltrating Mo	Plcb1	3.84686	0.261	0.02	5.14384e-20	8.05666e-19
IFNγ-sensitive Mφ	Cd74	1.84084	0.905	0.634	1.02433e-23	2.55793e-22
IFNγ-sensitive Mφ	H2-Eb1	1.81222	0.77	0.372	2.46703e-21	4.66444e-20
IFNγ-sensitive Mφ	Cxcl2	2.49885	0.73	0.494	5.03814e-15	4.99474e-14
IFNγ-sensitive Mφ	St3gal6	2.6407	0.325	0.077	3.47994e-14	3.22077e-13
IFNγ-sensitive Mφ	Pmp22	1.68496	0.603	0.339	1.79898e-12	1.30463e-11
IFNγ-sensitive Mφ	Tnfrsf12a	1.76774	0.429	0.257	3.89405e-07	1.30475e-06
IFNγ-sensitive Mφ	Hpgds	2.2294	0.278	0.122	1.38572e-06	4.10292e-06
IFNγ-sensitive Mφ	Ccl4	2.04607	0.302	0.149	5.64232e-06	1.47145e-05
IFNγ-sensitive Mφ	Ccl3	2.78867	0.357	0.21	6.93064e-06	1.77593e-05
IFNγ-sensitive Mφ	Creb5	1.79496	0.286	0.14	1.22556e-05	2.98167e-05
IFNβ-sensitive Mφ	Ifit3	4.8027	0.583	0.023	1.12303e-47	2.47722e-45
IFNβ-sensitive Mφ	Irf7	3.88756	0.958	0.255	3.89021e-35	3.67764e-33
IFNβ-sensitive Mφ	Ifi213	3.82044	0.438	0.027	2.31801e-29	1.17995e-27
IFNβ-sensitive Mφ	Ly6a	3.71087	0.771	0.134	4.03953e-29	1.94412e-27
IFNβ-sensitive Mφ	Il18bp	3.9517	0.396	0.025	1.96551e-26	7.43242e-25
IFNβ-sensitive Mφ	Slfn4	3.8313	0.438	0.038	8.62714e-25	2.65535e-23
IFNβ-sensitive Mφ	Ifi205	3.95175	0.333	0.019	2.47508e-23	5.90228e-22
IFNβ-sensitive Mφ	Cfb	3.7926	0.479	0.058	5.2075e-23	1.17814e-21
IFNβ-sensitive Mφ	Arg1	4.0607	0.375	0.036	3.30784e-20	5.33894e-19
IFNβ-sensitive Mφ	Ifit1	3.82946	0.292	0.031	8.47682e-15	8.27975e-14
Tissue-resident Mφ	Lyve1	5.47421	0.631	0.025	1.43549e-59	6.33289e-57
Tissue-resident Mφ	Folr2	3.54262	0.786	0.138	5.99011e-45	9.90988e-43
Tissue-resident Mφ	C4b	4.42718	0.464	0.027	5.50554e-38	6.17599e-36
Tissue-resident Mφ	Fxyd2	3.39925	0.595	0.113	1.78706e-29	9.27519e-28
Tissue-resident Mφ	Fcna	4.51012	0.31	0.014	6.5573e-27	2.67033e-25
Tissue-resident Mφ	Fgfr1	3.50054	0.417	0.049	4.47365e-25	1.42672e-23
Tissue-resident Mφ	Cfh	3.16741	0.571	0.157	3.30312e-22	7.0511e-21
Tissue-resident Mφ	Ccl8	3.67244	0.369	0.045	1.86092e-21	3.62196e-20
Tissue-resident Mφ	Cd163	3.48113	0.405	0.087	7.81479e-17	9.5326e-16
Tissue-resident Mφ	Clec10a	3.72467	0.345	0.07	3.25182e-15	3.34924e-14
Mφ	Mmp19	2.06266	0.525	0.114	3.48032e-24	9.80042e-23
Mφ	H2-DMb1	1.44362	0.698	0.36	1.02474e-15	1.1397e-14
Mφ	Il7r	2.18935	0.324	0.074	4.78227e-14	4.35006e-13
Mφ	Flrt3	1.67694	0.266	0.058	1.55072e-11	1.00965e-10
Mφ	Fn1	1.64116	0.633	0.372	2.67932e-10	1.48995e-09
Mφ	Cd24a	1.78399	0.324	0.107	7.37581e-10	3.88146e-09
Mφ	Cxcl3	1.55985	0.324	0.109	3.9912e-09	1.8726e-08
Mφ	Syngr1	1.52994	0.273	0.081	3.99705e-09	1.8726e-08
Mφ	Nr4a3	1.79631	0.281	0.107	4.46407e-07	1.48075e-06
Mφ	Irak1	1.57538	0.266	0.156	0.00810807	0.00834023
Unidentified	Cavin2	6.8116	0.421	0.01	2.28367e-41	3.55581e-39
Unidentified	Flt1	5.61045	0.509	0.027	2.41323e-40	3.1939e-38
Unidentified	Ace	7.04541	0.368	0.016	3.05256e-31	1.92384e-29
Unidentified	Sparcl1	5.55895	0.421	0.027	1.12149e-30	6.74676e-29
Unidentified	C1qtnf9	5.60519	0.316	0.01	6.67066e-29	3.15308e-27
Unidentified	Gng11	4.9923	0.439	0.041	2.48363e-27	1.04352e-25
Unidentified	Col4a1	5.69123	0.281	0.01	3.57964e-25	1.16979e-23
Unidentified	Apold1	6.42179	0.281	0.012	6.53386e-24	1.71239e-22
Unidentified	Esam	5.87883	0.281	0.012	8.24602e-24	2.11915e-22
Unidentified	Cldn5	5.79321	0.263	0.014	7.50114e-21	1.35072e-19
Mo = Monocyte
Mφ = Macrophage

## Sheet: Supp Table 3
Supplementary Table 3 (Gene List and Source Data for Supplementray Fig. 12D)
Top10 Marker genes in each mononuclear phagocyte subcluster in muscle at 3 days post-injury.
＊In R, any number smaller than approximately 2.225074e-308 will be displayed as 0 due to floating-point limitations.
cluster	gene	avg_log2FC	pct.1	pct.2	p_val	adj_pval
Mo/Inflam. Mφ	Ly6c2	3.88358	0.84	0.283	0	0
Mo/Inflam. Mφ	Plac8	3.35524	0.841	0.349	0	0
Mo/Inflam. Mφ	Ly6a	2.18142	0.689	0.344	0	0
Mo/Inflam. Mφ	Isg20	2.44198	0.469	0.171	0	0
Mo/Inflam. Mφ	Clec4e	2.6012	0.458	0.165	0	0
Mo/Inflam. Mφ	Slfn4	2.83671	0.362	0.096	0	0
Mo/Inflam. Mφ	Cfb	2.23813	0.422	0.16	0	0
Mo/Inflam. Mφ	Ifitm6	3.37998	0.295	0.049	0	0
Mo/Inflam. Mφ	Slpi	3.67482	0.305	0.09	6.87853e-275	1.39176e-273
Mo/Inflam. Mφ	F10	2.69119	0.265	0.086	1.68434e-210	2.23882e-209
Gpnmb+ Mφ	Syngr1	1.84814	0.895	0.371	0	0
Gpnmb+ Mφ	Gpnmb	1.31348	0.865	0.421	0	0
Gpnmb+ Mφ	Trem2	1.39501	0.976	0.573	0	0
Gpnmb+ Mφ	Timp2	1.14265	0.919	0.583	0	0
Gpnmb+ Mφ	Spp1	1.32886	0.939	0.663	0	0
Gpnmb+ Mφ	Ctsd	1.20959	0.997	0.859	0	0
Gpnmb+ Mφ	Igf1	1.42654	0.417	0.159	1.66722e-255	2.97648e-254
Gpnmb+ Mφ	Abca1	1.16267	0.462	0.188	5.5489e-248	9.35606e-247
Gpnmb+ Mφ	Itgb5	1.15996	0.475	0.207	5.69489e-232	8.16567e-231
Gpnmb+ Mφ	Slc6a8	1.20164	0.277	0.11	7.72984e-141	5.93926e-140
Regen. Mφ	Stmn1	3.19237	0.535	0.101	0	0
Regen. Mφ	Igfbp4	3.10472	0.436	0.083	0	0
Regen. Mφ	Mrc1	2.4732	0.464	0.125	0	0
Regen. Mφ	Tubb5	1.75669	0.726	0.401	0	0
Regen. Mφ	Birc5	4.49436	0.265	0.017	0	0
Regen. Mφ	Cdca3	4.18412	0.25	0.018	0	0
Regen. Mφ	Cbr2	2.11538	0.473	0.16	8.00473e-296	1.8688e-294
Regen. Mφ	Cks1b	2.62509	0.282	0.056	8.61866e-279	1.82495e-277
Regen. Mφ	F13a1	1.85954	0.494	0.196	1.83583e-242	2.9325e-241
Regen. Mφ	Ccdc34	2.04286	0.295	0.088	4.55526e-186	5.12045e-185
APC	H2-Eb1	4.64591	0.969	0.219	0	0
APC	H2-Aa	4.32402	0.975	0.267	0	0
APC	H2-Ab1	4.36309	0.969	0.283	0	0
APC	Gpr171	6.01272	0.369	0.01	0	0
APC	Klrd1	9.06417	0.329	0.001	0	0
APC	Ccnd2	4.09855	0.335	0.028	0	0
APC	Ramp3	5.70241	0.311	0.008	0	0
APC	H2-DMb2	5.76323	0.3	0.01	0	0
APC	Ccr7	9.73451	0.262	0.002	0	0
APC	Ifitm1	4.91366	0.308	0.028	1.61352e-288	3.62744e-287
Mo = Monocyte
Mφ = Macrophage
Inflam. = Inflammatory
Regen. = Regeneration
