# Supplementary material for: Mesenchymal Stromal Cell‐Mediated Intercellular Communication: Mapping the Interactome for Skeletal Muscle Homeostasis and Regeneration
Source: Adv Sci (Weinh). 2026 May 29:e07444. Online ahead of print. doi: 10.1002/advs.202507444 (PMC13336089; doi:10.1002/advs.202507444)
Supplement: Supplementary file 3 — Supporting File 3: advs75785‐sup‐0003‐Data.zip. [file ADVS-9999-e07444-s003.zip]

## Sheet: Fig. 1B
Fig.1B: Source Data - Numbers of each cell population in different conditions (n=3)
Cell number/mg muscle		Uninjured		3 day-post-injury (dpi)
		Control	Depleted	Control	Depleted
	FAP	223.5	34.1	2343.51	243
		316.03	63.66	2896.68	372.86
		228.39	21.4	2843.53	309.52
	SC	43.01	18.55	340.66	92.03
		60.46	57.67	451.99	270.1
		27.36	11.37	443.21	55.77
	EC	351.58	402.88	242.8	317.52
		718.75	583.16	293.32	313.76
		363.85	361.89	138.68	91.86
	IC	484.86	125.41	12182.8	8452.04
		688.38	90.9	17204.7	6938.78
		830.39	139.7	14312.3	10891.5
	FAP =Fibroadipogenic progenitor
	SC = Satellite cell
	EC = Endothelial cell
	IC = immune cell
	Experiment 1
	Experiment 2
	Experiment 3

## Sheet: Fig.2B
				Number (Raw number from 10x sequencing)
			Cell Type	Control	Depleted
			Endothelial Cells	3327	3558
			Satellite Cells	548	546
			Tenocytes	297	288
			Neutrophils	491	557
			FAPs	426	79
			Smooth Muscle Cells	308	344
			Monocytes/Macrophages	363	206
			B Cells	138	105
			Schwann Cells	121	167
			Unknown	96	111
			NK/T Cells	30	43

## Sheet: Fig.4B
				Number (Raw number from 10x sequencing normalized to EC number)
			Cell Type	Control	Depleted
			Monocytes/Macrophages	8478	5181
			FAPs	624	191
			Antigen-presenting Cells	393	306
			Endothelial Cells	204	197
			Satellite Cells	201	159
			Neutrophils	214	66
			Tenocytes	101	147
			NK/T Cells	79	16

## Sheet: Fig.7B
				Number (Raw number from 10x sequencing normalized to EC number)
			Cell Type	Control	Depleted
			Mo/Inflam. Mφ	4376	985
			Gpnmb+ Mφ	3379	2357
			Regen. Mφ	727	1865
			APC	389	280

## Sheet: Fig.8B
		BM
		Edu+ SC number	Total SC number	EdU+ SC percentage (%)
		37	862	4.29234
		39	1080	3.61111
		53	1253	4.22985
		CM
		Edu+ SC number	Total SC number	EdU+ SC percentage (%)
		149	1156	12.8893
		156	1160	13.4483
		154	1011	15.2324

## Sheet: Fig.8C;S13A
		BM
		αIL-6 (µg/mL)	Edu+ SC number	Total SC number	EdU+ SC percentage (%)
		0	198	2596	7.62712
			228	2771	8.22808
			194	2700	7.18519
			234	2355	9.93631
			252	2339	10.7738
			242	2384	10.151
		0.1	151	2492	6.05939
			243	2808	8.65385
			136	2569	5.29389
			249	2266	10.9885
			251	2449	10.2491
			303	2560	11.8359
		1	169	2483	6.80628
			238	2815	8.45471
			143	2630	5.43726
			223	2344	9.51365
			241	2332	10.3345
			225	2546	8.83739
		10	164	2319	7.07201
			236	2541	9.28768
			129	2614	4.93497
			221	2433	9.08344
			215	2281	9.42569
			235	2494	9.42261
		CM
		αIL-6 (µg/mL)	Edu+ SC number	Total SC number	EdU+ SC percentage
		0	611	3063	19.9478
			789	3017	26.1518
			557	2863	19.4551
			775	2534	30.5841
			737	2702	27.2761
			688	2719	25.3034
		0.1	507	3089	16.4131
			750	3023	24.8098
			499	2890	17.2664
			670	2451	27.3358
			641	2674	23.9716
			589	2631	22.3869
		1	515	3021	17.0473
			748	3035	24.6458
			476	2918	16.3125
			621	2547	24.3816
			710	2785	25.4937
			639	2799	22.8296
		10	397	2822	14.068
			563	2628	21.4231
			489	2604	18.7788
			598	2485	24.0644
			692	2771	24.9729
			638	2814	22.6724
		BM
		αIL-6 (µg/mL)			Fold change (relative to BM 0 µg/mL)
		0			1
					1
					1
					1
					1
					1
		0.1			0.794453
					1.05175
					0.736778
					1.1059
					0.951294
					1.16599
		1			0.892379
					1.02754
					0.756732
					0.957464
					0.95922
					0.870593
		10			0.92722
					1.12878
					0.686825
					0.914166
					0.874869
					0.928244
		CM
		αIL-6 (µg/mL)			Fold change (relative to BM 0 µg/mL)
		0			2.61537
					3.17836
					2.70767
					3.07801
					2.5317
					2.4927
		0.1			2.15194
					3.01526
					2.40306
					2.7511
					2.22498
					2.20539
		1			2.2351
					2.99533
					2.2703
					2.45379
					2.36626
					2.249
		10			1.84448
					2.60366
					2.61354
					2.42186
					2.31792
					2.23351

## Sheet: Fig.8D
				In parentheses: αIL-6 concentration
		area (DAPI)
		BM (0 µg/mL)	CM (0 µg/mL)	CM (0.1 µg/mL)	CM (1 µg/mL)	CM (10 µg/mL)
		161	91	180	162	127
		88	134	125	272	115
		160	219	137	226	223
		91	86	139	284	222
		217	189	249	228	129
		376	173	274	141	135
		163	346	169	175	151
		167	101	89	233	125
		110	115	149	255	169
		117	131	118	112	127
		125	119	102	279	116
		155	183	71	235	301
		136	130	114	178	157
		396	145	87	160	320
		103	145	188	131	236
		135	112	172	212	326
		137	100	239	69	139
		151	159	254	150	157
		143	331	165	292	181
		262	159	103	123	135
		129	154	132	168	143
		129	194	137	97	418
		127	145	148	129	224
		209	130	145	128	118
		178	100	193	142	83
		120	318	187	172	196
		123	200	201	166	294
		274	129	110	281	188
		80	105	227	144	123
		117	144	139	298	180
		103	117	133	241	179
		101	203	153	115	122
		102	127	174	291	99
		147	150	116	164	299
		123	201	143	281	198
		219	147	130	151	173
		128	210	192	125	154
		137	257	120	166	143
		150	143	172	158	140
		122	110	158	92	158
		250	125	159	151	197
		142	161	205	162	351
		135	213	139	77	159
		124	291	153	160	111
		135	174	167	102	328
		240	142	260	77	367
		221	147	146	220	257
		135	124	222	275	111
		133	121	184	139	275
		162	246	162	100	175
		109	114	169	118	131
		138	190	102	150	191
		208	235	104	170	129
		158	169	325	110	163
		108	246	163	152	182
		125	153	102	167	114
		115	306	151	340	256
		92	188	246	164	154
		95	146	190	190	133
		128	195	107	239	132
		119	170	266	138	166
		130	298	171	101	145
		277	111	175	164	128
		86	130	122	101	148
		118	292	238	215	152
		126	332	103	137	246
		119	227	103	174	118
		122	187	109	119	307
		99	226	155	142	148
		253	128	418	133	215
		193	127	148	301	128
		129	168	197	112	145
		233	410	131	137	147
		76	183	165	235	131
		114	158	165	314	137
		134	194	143	147	211
		147	134	199	174	184
		93	163	185	272	180
		115	139	166	131	195
		156	284	157	129	155
		116	187	272	184	296
		120	140	256	162	197
		139	144	162	171	88
		107	152	164	159	147
		90	425	155	160	133
		64	133	137	109	224
		264	139	96	102	96
		105	173	129	110	91
		199	131	465	235	143
		71	121	282	141	174
		136	122	113	284	121
		121	122	142	211	86
		84	192	121	280	359
		259	206	168	191	270
		129	154	117	184	131
		119	166	312	174	142
		123	93	199	162	97
		118	173	133	191	144
		167	174	133	152	96
		124	127	154	333	142
		98	227	116	234	72
		135	288	132	225	199
		158	194	150	118	141
		91	146	124	126	115
		158	140	153	165	236
		89	175	219	125	142
		114	100	133	122	156
		118	158	120	138	104
		115	101	247	130	117
		107	236	130	152	243
		92	141	149	356	145
		175	305	187	273	134
		130	141	117	142	142
		111	249	107	217	275
		152	229	119	225	171
		168	156	112	95	163
		109	191	406	152	117
		168	294	295	135	127
		148	280	96	124	131
		101	162	112	171	185
		144	117	133	140	202
		150	181	107	306	180
		150	114	150	128	180
		98	265	145	178	177
		209	137	106	113	91
		153	150	106	139	263
		90	298	132	143	193
		105	151	204	137	174
		119	155	256	146	328
		239	167	146	154	228
		187	229	287	167	214
		116	167	244	82	101
		128	161	191	139	80
		124	179	192	165	161
		128	193	125	162	241
		77	124	141	126	292
		147	271	131	153	223
		224	335	118	144	138
		124	176	122	216	162
		127	180	113	121	232
		106	143	114	157	146
		153	252	85	196	172
		139	138	181	181	384
		121	173	205	120	262
		93	121	65	203	100
		142	200	98	131	237
		152	161	150	121	155
		174	275	167	245	124
		136	235	255	252	198
		80	157	314	127	158
		97	124	102	126	324
		131	136	133	135	231
		125	245	91	128	107
		85	158	150	143	375
		161	150	207	130	118
		104	298	135	123	137
		199	183	346	263	155
		115	148	162	158	350
		105	187	129	229	166
		119	304	148	126	148
		117	239	121	135	152
		109	251	112	160	381
		93	227	131	237	181
		113	246	256	243	238
		175	128	265	105	158
		126	298	118	89	196
		184	162	207	146	130
		122	180	265	142	160
		105	151	138	160	248
		133	154	210	143	116
		120	96	186	225	148
		125	157	130	246	206
		105	120	272	134	266
		161	193	148	161	129
		170	149	206	367	100
		109	235	175	173	139
		120	184	105	317	129
		147	189	278	159	191
		184	136	268	118	245
		188	156	183	175	97
		130	315	125	283	94
		119	290	168	199	146
		100	118	241	117	151
		92	177	181	160	126
		153	125	106	150	239
		142	293	155	148	118
		90	336	139	137	156
		110	153	165	135	136
		220	318	148	233	98
		120	166	137	135	148
		120	146	223	159	259
		148	170	164	109	228
		116	189	114	146	333
		120	235	246	184	236
		206	170	149	204	130
		145	239	136	241	123
		101	207	203	118	236
		172	158	133	213	173
		176	167	165	112	216
		98	154	97	143	101
		105	164	258	186	112
		163	128	238	296	290
		127	190	126	157	173
		68	146	290	256	210
		94	122	128	145	132
		125	154	145	243	206
		109	229	264	180	157
		105	250	108	237	117
		138	341	147	218	303
		100	154	164	239	107
		139	179	341	179	211
		97	185	108	126	119
		100	211	151	202	109
		199	201	177	165	153
		79	201	161	154	139
		143	188	158	133	236
		308	164	138	108	88
		136	173	110	184	181
		208	103	179	156	149
		114	259	167	184	122
		101	222	150	209	222
		111	134	150	173	121
		163	173	214	129	139
		108	263	139	130	141
		125	164	309	164	169
		143	273	143	263	112
		150	251	131	138	151
		106	195	163	168	106
		115	201	179	134	383
		124	362	227	150	180
		117	193	244	193	166
		161	159	184	138	114
		117	157	195	178	240
		126	167	144	113	162
		113	157	149	168	130
		127	174	150	109	172
		111	181	141	139	213
		101	217	187	189	225
		83	138	268	177	111
		201	257	248	174	174
		106	148	172	218	137
		132	108	234	135	147
		95	120	149	173	155
		123	300	101	102	239
		133	181	129	153	150
		220	143	135	107	251
		126	145	273	138	195
		153	140	139	67	151
		137	164	145	152	183
		205	218	342	272	111
		155	146	136	265	124
		257	167	161	131	192
		122	189	125	142	132
		102	298	128	169	107
		130	292	154	166	254
		129	155	217	251	242
		123	233	90	107	166
		87	153	137	106	128
		208	266	133	156	468
		105	228	212	118	161
		120	128	173	270	163
		115	119	149	478	129
		160	146	172	114	178
		109	301	191	215	130
		103	140	261	121	234
		137	261	106	280	106
		117	188	242	143	278
		128	273	194	175	249
		168	142	177	127	106
		115	111	107	182	280
		123	124	257	135	248
		104	204	159	171	273
		128	225	124	188	125
		138	183	189	154	147
		132	367	136	112	93
		107	127	184	193	170
		122	331	119	127	141
		146	345	135	217	117
		142	152	85	169	97
		139	167	156	118	277
		114	236	121	275	122
		105	163	177	169	141
		173	223	191	291	340
		131	163	146	120	254
		114	121	156	140	154
		145	206	108	160	91
		166	234	256	147	261
		153	168	290	262	127
		128	162	158	81	151
		186	293	119	105	142
		158	313	159	149	202
		172	202	137	125	108
		135	250	197	116	207
		79	152	204	142	153
		211	157	163	176	125
		170	203	319	169	102
		200	154	133	269	106
		129	231	140	82	149
		77	269	159	153	136
		193	145	127	197	214
		131	192	164	162	96
		339	257	201	117	230
		253	181	122	196	111
		391	507	139	146	123
		215	125	163	288	149
		127	168	172	191	122
		106	301	279	179	163
		130	311	271	91	129
		135	248	238	161	97
		127	263	119	166	243
		103	163	135	162	168
		85	361	115	144	141
		123	209	149	163	221
		206	272	239	179	95
		124	225	122	164	158
		112	225	105	188	131
		70	131	125	210	126
		132	135	202	121	258
		100	296	231	180	143
		129	127	210	183	144
		80	205	152	247	276
		148	146	127	332	148
		183	284	189	373	265
		153	230	290	131	103
		142	155	141	111	269
		87	336	175	198	226
		100	178	130	160	246
		125	170	163	194	83
		140	208	175	131	121
		184	134	111	100	124
		82	106	145	87	137
		170	215	136	196	259
		275	325	171	142	238
		198	326	154	139	188
		92	150	100	177	142
		66	208	156	127	107
		100	161	105	183	142
		129	135	168	163	268
		69	325	138	147	90
		137	217	102	164	282
		223	171	151	170	136
		170	169	133	150	176
		130	255	159	113	114
		120	259	142	208	201
		108	238	146	114	124
		206	204	306	177	248
		107	233	137	142	121
		147	145	148	153	129
		140	264	113	131	141
		122	142	160	165	160
		142	434	70	119	154
		106	112	189	175	173
		144	161	135	101	170
		198	254	263	114	150
		124	160	219	183	149
		139	261	150	231	286
		113	136	183	150	228
		133	179	194	161	131
		164	176	291	292	134
		170	499	143	123	141
		100	198	204	296	115
		211	198	183	287	172
		156	130	191	225	139
		148	184	246	128	159
		179	292	184	70	183
		130	153	116	62	141
		134	233	198	90	128
		141	362	175	108	263
		237	225	93	140	124
		110	109	288	195	197
		141	297	154	211	202
		171	146	253	125	142
		147	295	259	121	139
		140	165	236	194	139
		142	180	141	224	129
		180	151	207	141	118
		126	246	387	111	311
		139	279	137	135	150
		120	154	152	279	174
		131	152	143	143	166
		145	171	198	147	115
		117	299	243	135	197
		108	148	138	367	286
		152	156	139	135	148
		249	157	102	126	141
		129	116	209	145	223
		117	431	139	136	185
		113	268	141	165	131
		90	103	120	167	135
		145	153	229	172	201
		139	375	143	315	237
		159	162	231	111	165
		199	231	131	171	126
		121	155	90	130	233
		115	163	137	235	127
		144	192	189	199	316
		123	305	146	139	129
		151	87	166	113	127
		156	109	128	119	232
		141	164	115	148	405
		95	205	133	207	142
		157	150	86	155	229
		235	203	132	168	123
		153	180	223	187	132
		108	378	84	135	113
		158	114	148	137	152
		228	263	181	143	254
		146	150	186	110	244
		175	150	127	263	145
		118	242	131	237	122
		144	230	150	275	160
		130	125	247	90	177
		124	219	120	152	170
		114	185	138	258	104
		142	126	114	233	117
		334	151	123	77	138
		170	191	118	63	187
		264	121	121	269	203
		102	119	150	170	125
		148	71	172	205	256
		129	74	254	137	147
		227	78	138	149	160
		151	182	177	255	137
		209	155	112	130	330
		113	137	146	144	133
		217	114	135	211	227
		168	254	131	183	158
		97	339	284	240	127
		135	316	116	149	145
		305	136	131	278	192
		106	125	190	105	254
		136	309	327	301	152
		122	142	256	329	122
		111	108	262	118	123
		202	141	169	221	146
		65	159	177	239	199
		135	139	176	153	179
		127	113	156	152	163
		204	105	275	207	107
		116	144	109	225	132
		130	236	147	133	125
		130	298	141	153	198
		107	217	149	313	141
		236	111	130	124	277
		160	201	113	158	293
		154	279	234	171	257
		140	130	107	149	138
		104	120	81	160	278
		92	122	123	168	135
		124	109	161	168	134
		138	115	126	125	256
		123	239	228	156	131
		147	160	130	129	154
		111	150	166	125	210
		113	289	125	273	171
		114	164	85	205	119
		120	137	145	182	218
		89	110	133	236	116
		107	166	134	142	159
		138	147	191	121	138
		159	203	320	139	144
		244	282	129	153	120
		152	202	261	137	127
		174	156	138	258	168
		140	200	285	221	144
		286	131	316	131	200
		179	151	124	129	139
		142	122	231	129	123
		165	270	223	129	112
		124	258	116	97	167
		119	255	133	154	147
		136	152	247	136	190
		243	163	135	112	140
		155	267	169	143	174
		121	261	161	190	97
		201	139	143	142	137
		138	227	158	277	154
		115	189	161	127	136
		122	269	181	102	209
		166	126	183	167	120
		176	149	126	243	127
		77	352	181	131	444
		147	126	198	140	137
		246	92	157	130	159
		108	238	82	183	180
		150	221	133	179	186
		134	142	161	152	115
		140	194	146	212	200
		227	244	258	233	273
		151	272	174	199	113
		113	176	158	168	165
		113	137	122	168	230
		304	258	227	307	106
		132	159	275	137	391
		154	184	139	145	111
		151	171	243	215	247
		121	258	170	198	156
		116	136	88	139	150
		113	230	146	163	141
		253	183	177	164	174
		100	117	276	155	195
		153	131	143	173	200
		166	308	175	237	137
		302	251	122	318	233
		113	134	182	153	119
		301	154	129	164	194
		136	114	277	156	220
		127	115	203	345	135
		182	143	136	116	212
		167	92	112	159	185
		121	310	153	152	163
		196	150	190	142	180
		134	161	258	80	133
		139	121	135	153	138
		61	125	114	93	138
		129	175	165	167	146
		202	356	237	103	197
		170	142	161	202	156
		127	137	136	159	115
		210	142	134	152	231
		231	247	104	140	120
		113	163	197	276	197
		127	127	132	112	163
		325	134	168	122	262
		117	161	178	122	135
		140	139	129	112	150
		108	131	160	151	127
		148	240	276	177	149
		144	165	117	277	147
		258	279	130	124	276
		152	179	212	121	147
		156	209	83	341	162
		89	113	123	100	147
		185	281	93	129	140
		113	213	218	144	128
		111	149	134	189	154
		151	153	102	134	196
		146	150	264	183	304
		127	140	140	132	123
		138	153	261	316	138
		244	150	90	135	117
		145	164	161	221	267
		128	166	131	186	79
		96	160	147	300	167
		140	128	130	310	118
		271	348	146	127	180
		142	135	150	337	138
		144	144	190	168	158
		154	276	260	106	61
		128	215	157	262	151
		119	100	122	165	67
		126	131	355	193	138
		145	143	159	218	180
		118	260	185	154	137
		148	125	171	150	109
		126	160	243	160	112
		251	230	138	131	131
		95	145	133	158	164
		124	188	319	138	109
		267	199	125	122	265
		134	104	147	262	157
		94	131	152	335	179
		140	139	91	187	227
		204	94	159	338	128
		116	115	125	148	134
		217	137	137	344	163
		258	279	128	138	136
		152	130	187	95	246
		114	110	151	235	141
		148	169	187	388	139
		212	116	153	121	147
		250	113	92	172	140
		135	188	71	279	132
		124	175	138	239	161
		126	166	293	277	134
		195	148	124	214	132
		182	126	214	152	203
		228	157	121	155	180
		134	227	140	159	232
		167	209	104	235	117
		195	160	94	177	177
		137	195	110	169	155
		153	258	130	184	90
		163	236	103	164	109
		123	164	159	145	139
		84	188	219	142	168
		212	254	138	274	117
		129	124	237	150	111
		151	263	300	134	116
		161	206	139	248	231
		163	148	157	168	133
		151	237	149	255	160
		182	194	132	178	156
		136	146	149	132	112
		136	142	278	309	199
		136	296	260	146	213
		114	102	105	105	101
		150	114	129	222	133
		129	194	160	151	146
		114	164	258	125	87
		80	116	142	276	122
		105	301	163	144	64
		146	282	252	176	96
		187	123	142	159	121
		123	149	175	259	129
		160	164	252	259	81
		162	138	144	146	110
		160	129	131	209	144
		151	171	109	209	142
		217	176	112	184	200
		140	105	129	88	162
		129	155	249	124	156
		120	147	147	155	145
		143	245	117	203	205
		133	173	177	363	111
		88	136	142	254	257
		132	149	152	178	87
		79	141	260	273	95
		150	218	209	140	136
		142	129	148	306	199
		87	160	260	146	107
		89	109	203	217	90
		120	144	111	365	124
		88	156	133	176	74
		101	157	266	134	115
		115	114	142	87	89
		99	475	156	162	198
		207	96	171	134	211
		92	183	149	165	119
		78	234	237	151	150
		99	136	143	183	114
		196	147	204	146	227
		107	181	103	156	127
		119	141	154	147	151
		123	119	162	167	137
		65	113	138	149	89
		130	182	168	128	190
		115	134	192	156	150
		92	150	124	130	176
		125	106	104	176	317
		100	153	130	140	83
		105	130	103	222	163
		103	218	140	157	115
		133	152	163	161	172
		131	177	114	139	77
		154	170	112	135	131
		116	123	133	193	89
		144	134	144	227	163
		125	145	295	213	177
		118	131	121	144	197
		93	249	97	153	143
		114	126	143	134	149
		123	203	127	141	147
		90	124	309	147	106
		123	181	254	134	181
		94	147	282	128	108
		72	240	202	126	135
		109	159	251	188	86
		138	154	178	128	147
		108	222	129	167	112
		144	182	140	173	152
		88	133	145	260	147
		161	148	248	192	239
		129	192	293	179	85
		192	132	162	185	182
		64	109	191	143	95
		122	125	165	272	195
		89	140	291	142	106
		150	152	135	140	133
		104	99	200	235	154
		101	150	233	228	106
		104	135	116	152	135
		107	145	146	146	125
		186	318	178	96	189
		122	141	150	127	112
		127	191	173	249	155
		128	262	112	301	133
		116	152	153	290	169
		146	107	145	238	96
		130	151	259	158	88
		92	209	108	186	128
		151	184	92	139	125
		144	139	116	149	163
		113	199	100	113	195
		81	127	125	166	154
		110	194	204	196	123
		127	94	137	322	253
		114	134	321	139	163
		113	245	119	173	121
		89	121	137	181	257
		148	233	143	102	150
		126	143	184	108	114
		137	135	152	140	152
		220	88	260	94	119
		143	164	138	210	125
		110	88	103	111	124
		98	296	147	124	141
		78	135	141	117	160
		119	191	209	129	208
		95	164	130	123	160
		97	140	198	113	155
		140	121	137	166	77
		150	133	153	223	121
		161	177	164	229	164
		140	159	405	221	179
		126	399	167	163	138
		75	130	90	101	259
		93	178	231	132	129
		103	278	156	128	138
		184	149	153	132	229
		95	215	209	97	219
		149	258	153	149	132
		133	151	127	124	147
		130	117	165	102	100
		117	215	137	216	128
		129	200	179	128	165
		97	211	178	147	114
		230	173	190	121	157
		145	121	247	123	263
		163	123	156	115	200
		116	134	144	114	146
		99	130	96	187	144
		155	124	132	157	161
		179	196	93	156	128
		215	166	124	164	184
		156	167	282	205	105
		242	135	146	102	152
		98	247	118	236	143
		154	116	215	135	100
		155	143	138	88	168
		92	227	82	182	129
		100	246	123	126	96
		129	125	246	231	116
		115	219	116	219	347
		106	95	140	248	141
		174	128	192	303	157
		70	247	119	112	126
		81	119	135	153	150
		147	181	286	127	188
		108	155	149	122	125
		260	68	161	99	104
		104	172	116	197	126
		114	216	148	211	144
		115	94	112	150	135
		108	212	110	159	265
		178	244	194	160	181
		103	274	143	130	127
		146	167	136	188	267
		105	148	102	155	147
		85	135	201	135	233
		151	281	195	136	218
		128	169	118	152	174
		121	116	131	267	143
		142	217	131	132	120
		196	221	105	139	148
		217	234	151	97	104
		122	217	181	323	268
		138	127	247	174	100
		95	144	111	100	198
		121	168	124	141	95
		131	235	125	212	236
		119	139	136	137	99
		170	148	112	140	196
		239	213	86	221	260
		134	159	103	107	167
		132	128	139	95	218
		120	129	139	144	91
		91	160	178	136	375
		109	191	93	174	109
		382	186	133	136	302
		129	137	129	152	108
		127	135	115	101	140
		141	180	110	156	249
		145	194	146	152	172
		110	152	147	147	148
		148	135	169	107	105
		163	165	127	105	91
		99	186	102	232	122
		191	168	76	213	159
		125	66	136	161	130
		204	151	96	134	123
		145	169	62	150	200
		114	223	84	142	233
		102	285	211	231	152
		265	138	291	120	135
		165	154	181	150	95
		140	243	281	179	251
		93	129	86	139	127
		154	143	195	196	113
		149	180	292	180	190
		109	202	125	365	148
		155	102	241	133	103
		208	155	271	156	100
		129	237	126	127	123
		232	167	263	118	281
		113	121	179	228	137
		117	109	147	107	133
		248	312	121	95	227
		121	175	130	207	227
		236	244	143	159	162
		112	136	145	271	224
		118	154	134	237	72
		155	186	118	135	194
		77	228	122	127	145
		358	107	176	249	239
		109	173	167	115	102
		128	91	187	235	84
		143	134	264	95	122
		114	158	135	236	153
		202	93	112	133	153
		100	152	114	142	124
		220	150	120	143	230
		118	144	262	168	203
		94	91	144	149	130
		133	129	150	130	213
		196	174	307	140	279
		142	197	125	211	210
		124	113	138	128	123
		204	196	134	142	63
		64	182	117	138	73
		141	339	217	128	113
		70	98	209	147	76
		124	167	107	128	114
		92	214	138	164	143
		126	111	86	164	198
		128	182	176	205	191
		104	173	128	94	114
		136	163	185	163	196
		111	89	214	179	165
		134	143	132	140	188
		210	79	123	136	131
		122	301	234	161	103
		131	121	166	170	116
		85	255	215	126	112
		125	201	277	229	105
		128	109	129	165	107
		117	91	155	115	111
		95	125	133	239	114
		100	106	152	145	115
		118	298	193	154	266
		138	112	223	154	96
		242	117	202	180	328
		159	99	87	302	236
		103	314	135	136	103
		122	116	120	313	175
		113	107	158	213	135
		77	125	89	126	172
		111	108	91	126	131
		116	250	110	175	231
		126	217	117	156	118
		118	215	101	159	94
		114	373	223	92	84
		148	121	179	222	153
		147	129	177	137	161
		92	80	109	138	136
		115	136	146	322	128
		221	240	176	156	130
		134	266	137	131	151
		125	122	77	179	201
		93	90	120	341	115
		97	149	120	169	221
		116	146	159	130	194
		111	120	109	280	89
		92	209	142	131	157
		90	172	133	111	134
		132	165	124	153	166
		85	143	153	145	90
		138	136	288	151	122
		128	169	144	155	119
		136	209	168	177	415
		134	199	127	262	163
		124	101	113	150	107
		130	148	153	139	141
		103	83	133	176	286
		142	130	156	158	107
		109	115	159	115	209
		129	151	109	106	141
		89	249	223	145	156
		137	116	206	230	90
		80	125	129	92	87
		204	135	217	130	147
		93	104	155	263	101
		119	113	191	121	144
		109	168	242	217	93
		69	128	181	108	61
		136	154	160	135	160
		108	269	151	97	170
		132	111	98	138	96
		181	174	203	196	113
		96	238	109	139	154
		138	86	152	104	120
		127	128	175	238	105
		137	161	126	248	104
		133	121	170	187	106
		157	140	176	248	114
		111	178	114	129	210
		90	127	120	338	98
		107	119	174	89	94
		117	88	134	143	243
			148	123	101	242
			147	225	155	134
			101	102	246	172
			111	138	137	165
			161	107	145	145
			138	249	98	129
			104	161	244	149
			103	129	137	108
			194	117	210	240
			103	103	204	128
			150	219	125	129
			156	104	160	128
			254	322	109	116
			237	183	146	92
			226	89	162	98
			130	172	216	111
			195	122	110	116
			111	117	145	156
			95	102	189	289
			92	117	146	111
			156	285	243	124
			236	291	114	130
			249	146	151	100
			116	221	137	121
			195	117	325	137
			88	173	101	109
			150	122	150	216
			142	173	105	136
			125	154	124	225
			132	104	166	122
			210	156	106	135
			179	218	169	152
			116	144	218	202
			279	129	394	231
			100	126	220	153
			115	106	221	519
			179	144	135	153
			220	122	159	99
			129	166	135	155
			74	194	125	120
			119	278	120	140
			114	119	115	83
			78	97	103	103
			101	102	148	159
			135	177	138	95
			104	131	104	158
			133	132	114	103
			148	108	199	157
			113	153	226	98
			252	362	259	103
			132	177	96	105
			186	156	139	104
			133	228	221	135
			124	174	134	85
			210	115	140	127
			207	143	157	148
			117	194	116	154
			111	96	198	167
			190	92	117	101
			134	162	137	147
			210	125	116	104
			150	131	103	166
			121	284	121	119
			139	158	279	112
			272	163	203	171
			126	188	124	159
			130	163	193	163
			101	98	137	201
			264	116	149	131
			264	153	147	115
			182	193	170	98
			140	131	99	205
			202	246	123	110
			132	138	173	89
			155	132	118	279
			155	119	315	137
			168	192	207	309
			154	118	281	117
			124	128	157	257
			159	165	121	229
			278	92	219	115
			242	152	172
			168	163	135
			157	124	123
			227	122	145
			130	251	118
			173	151	112
			121	210	179
			236	131	224
			181	186	262
			112	95	116
			124	111	212
			147	128	143
			174	220	214
			152	163	109
			149	167	276
			130	117	216
			107	100	226
			134	115	146
			186	196	91
			241	132	128
			259	109	130
			148	110	104
			150	173	100
			234	124	134
			184	125	256
			158	199	149
			127	128	179
			125	118	98
			144	121	107
			173	106	167
			182	258	144
			131	164	138
			158	209	115
			176	289	109
			120	195	100
			106	140	127
			117	179	123
			155	101	269
			168	121	96
			125	136	155
			176	142	165
			116	242	138
			104	162	126
			239	148	111
			139	73	180
			140	217	149
			106	66	133
			139	155	129
			152	179	130
			155	221	227
			150	133	247
			151	263	116
			122	93	125
			153	150	234
			225	88	137
			139	144	108
			129	126	125
			218	256	239
			107	93	212
			153	156	90
			161	122	120
			141	192	170
			175	92	140
			180	103	225
			245	157	121
			137	271	163
			150	188	151
			266	153	207
			142	206	223
			132	157	170
			220	150	122
			176	121	275
			123	145	136
			139	151	122
			112	86
			144	117
			162	145
			151	117
			92	199
			285	62
			247	200
			132	152
			112	141
			257	141
			160	66
			138	102
			154	150
			125	136
			172	204
			149	142
			141	137
			109	99
			145	134
			156	248
			249	187
			142	210
			162	153
			89	126
			110	97
			201	256
			229	132
			134	141
			156	169
			234	125
			132	114
			137	140
			244	155
			187	174
			266	211
			199	160
			149	226
			110	135
			111	167
			103	107
			179	147
			521	239
			139	185
			128	192
			118	116
			140	224
			178	72
			153	89
			129	76
			162	134
			100	117
			159	130
			128	124
			219	237
			92	143
			92	297
			264	125
			117	129
			98	128
			136	196
			163	153
			122	109
			137	185
			123	118
			244	144
			125	133
			112	68
			217	141
			121	206
			171	104
			126	102
			121	255
			173	125
			129	127
			121	174
			110	260
			191	86
			220	114
			225	123
			190	116
			125	91
			164	114
			128	106
			178	167
			116	157
			139	157
			158	207
			112	93
			104	294
			126	122
			121	120
			91	146
			63	140
				138
				128
				107
				223
				113
				213
				111
				114
				139
				225
				196
				80
				134
				126
				204
				101
				153
				155
				213
				143
				302
				105
				118
				101
				253
				230
				116
				240
				88
				124
				107
				112
				162
				131
				158
				109
				86
				115
				91
				118
				77
				72
				82
				134
				121
				121
				110
				144
				272
				121
				97
				112

## Sheet: Fig.8E;S13B
									In parentheses: αIL-6 concentration
	Pax7 mean intensity										MyoD mean intensity
	BM (0 µg/mL)	BM (0.1 µg/mL)	BM (1 µg/mL)	BM (10 µg/mL)	CM (0 µg/mL)	CM (0.1 µg/mL)	CM (1 µg/mL)	CM (10 µg/mL)			BM (0 µg/mL)	BM (0.1 µg/mL)	BM (1 µg/mL)	BM (10 µg/mL)	CM (0 µg/mL)	CM (0.1 µg/mL)	CM (1 µg/mL)	CM (10 µg/mL)
	33.323	40.175	38	30.297	38.527	37.744	42.043	31.063			46.366	101.661	96.562	18.873	34.11	29.422	101.778	20.787
	29.307	33.311	35.533	37.5	37.261	35.496	52.412	35.27			23.352	28.967	30.514	21.556	29.478	41.024	130.529	106.948
	32.788	33.154	38.386	35.824	40.863	34.423	42.465	41.623			21.169	21.593	111.312	78.515	32.023	16.058	81.535	64.341
	27.934	33.336	37.562	33.64	37.023	30.345	48.665	38.275			16.121	28.266	96.117	121.64	32.267	44.842	123.141	40.261
	31.627	34.878	30.454	40.799	38.937	53.892	38.154	35.798			75.774	36.663	17.681	53.639	43.656	53.494	86.031	77.806
	37.638	34.57	33.274	38.918	37.769	43.646	37.61	36.978			35.42	22.531	18.282	33.364	74.462	56.672	28.348	37.148
	30.963	33.159	33.633	33.857	49.633	40.876	39.537	35.152			19.436	35.865	22.225	19.798	95.699	25.373	59.76	24.212
	32.401	35.065	34.685	28.238	36.703	38.966	41.124	39.48			68.192	22.764	36.022	22.129	27.574	17.64	46.773	34.496
	31	32.028	36.089	35.515	37.383	34.235	43.125	37.201			21.618	22.495	37.296	20.969	46.73	44.195	95.02	39.101
	32.427	31.828	34.615	43.826	36.053	32.356	36.536	35.063			24.581	25.515	26.364	44.805	26.374	19.237	28.732	43.52
	31.008	40.277	34.962	44.107	36.857	35.98	50.968	36.224			24.44	106.378	39.878	56.169	29.63	20.529	137.573	27.405
	31.955	37.008	38.31	38.24	38.306	39.056	44.919	43.199			22.452	25.549	74.889	16.9	61.066	19.803	72.579	53.449
	30.007	37.397	36.064	35.239	35.431	38.342	42.584	40.025			18.574	34.073	67.102	19.433	23.885	24.342	89.18	95.669
	37.144	35.506	34.77	38.553	36.455	37.46	39.388	39.781			77.078	36.367	23.825	20.766	23.055	17.931	63.594	56.966
	31.456	30.954	34.312	40.276	36.4	35.926	35.656	36.195			17.757	18.009	20.25	29.735	24.359	47.979	19.687	52.288
	36.733	31.105	36.304	33.184	38.071	39.576	42.113	44.837			77.807	20.429	23.784	16.949	41.438	39.244	81.406	108.997
	31.642	30.309	34.976	36.962	36.21	46.113	36.377	35.46			17.365	15.846	24.118	18.992	23.85	155.318	25.116	72.295
	31.821	30.343	35.142	31.405	35.208	46.343	37.347	35.688			70.616	19.187	20.118	19.991	21.346	68.516	29.067	104.121
	29.063	31.879	36.652	37.824	45.927	35.188	47.503	37.79			23.699	68.544	79.272	38.864	77.399	19.921	49.51	58.856
	38.447	34.755	35.258	34.777	37.748	38.709	36.602	33.785			44.313	57.509	38.629	51.938	60.107	19.204	38.846	37.593
	33.326	32.15	33.791	36.223	38.188	35.5	36.893	38.252			21.86	26.218	42.597	77.364	68.766	20.273	25.792	24.699
	32.171	33.864	34.793	33.154	37.572	38.577	36.381	39.474			28.14	18.754	36.57	19.268	37.407	25.701	19.464	90.608
	32.22	32.407	34.724	35.437	34.931	39.905	35.775	43.192			25.102	27.691	23.017	25.544	20.49	44.845	21.953	76.366
	35.215	37.106	34.685	33.937	38.946	32.683	37.297	32.788			59.048	125.935	22.694	25.571	74.408	19.676	34.867	33.712
	33.067	33.346	35.423	38.904	35.73	35.368	36.782	33.301			62.972	19.243	29.969	53.817	20.68	59.855	31.437	26.976
	31.175	33.65	35.977	38.506	42.689	35.856	39.233	36.265			20.917	32.014	37.387	25.708	57.679	48.513	57.32	57.403
	33.317	31.779	34.677	37.571	41.455	36.219	44.259	42.456			27.618	22.971	37.217	16.053	69.15	41.453	53.494	87.211
	38.252	32.966	34.143	32.589	36.078	39.3	54.925	41.261			33.164	72.646	22.224	19	31.891	22.382	127.9	61.176
	30.225	31.722	36.256	38.824	37.533	34.198	38.34	38.894			18.475	46.624	28.558	32.008	31.752	67.264	58.007	68.008
	31.88	37.746	35.265	34.068	36.056	30.77	44.567	35.7			52.026	94.281	34.52	19.821	24.701	39.46	80.815	79.039
	31.194	33.958	34.191	31.468	38.085	31.902	49.581	38.045			23.437	18.185	22.282	17.026	65.795	21.759	57.577	65.011
	31.436	34.324	33.767	35.512	37.118	32.418	35.191	36.861			22.535	19.543	27.775	48.411	69.266	21.739	21.843	62.984
	30.225	34.648	35.981	33.389	38	36.017	48.887	34.424			17.363	70.248	36.611	20.183	38.039	56.31	111.069	84.667
	31.054	33.495	36.236	36.667	44.693	34.371	35.476	43.181			20.619	27.551	39.664	70.545	44.287	15.707	27.518	41.304
	31.154	32.753	34.094	38.155	39.413	34.252	48.566	38.076			40.138	28.402	31.805	20.422	101.602	38.762	124.377	89.48
	43.863	32.278	35.371	33.958	36.81	33.485	36.702	35.919			56.603	52.82	63.659	17.568	27.517	53.877	25.477	61.977
	36.117	32.732	37.368	34.97	39.89	33.896	37.024	36.994			70.547	19.973	65.627	20.41	29.124	31.266	28.536	28.87
	30.328	32.133	37.39	38.915	45.965	32.992	43.331	34.378			19.766	19.947	68.286	40.755	61.171	18.75	129.512	20.615
	30.1	31.638	33.851	40.52	36.601	33.581	44.785	33.671			20.527	42.841	24.091	99.882	24.07	53.593	70.557	32.086
	30.795	31.146	33.952	56.018	38.409	36.475	36.554	34.911			22.525	28.32	62.805	42.404	33.809	17.386	35.913	59.139
	38.584	34.207	34.133	34.245	36.944	32.836	39.43	37.635			33.46	15.011	27.527	42.287	55.296	27	50.636	36.315
	31.331	34.295	34.94	51.368	39.161	47.107	38.512	44.271			21.141	17.832	23.32	48.98	48.863	61.015	69.346	53.544
	32.956	33.787	52.144	35.611	38.268	38.137	37.481	33.969			69.474	17.562	244.803	105.109	49.803	35.597	24.117	29.308
	30.427	32.167	34.728	36.51	43.302	36.641	38.769	33.243			20.315	31.667	31.632	28.776	95.711	19.778	93.112	23.306
	30.496	31.589	35.118	38.972	34.914	33.778	37.696	45.924			33.696	60.589	20.677	64.915	20.948	105.545	35.343	60.802
	32.471	36.744	48.061	33.156	38.493	33.519	39.74	45.183			25.129	115.829	176.208	21.454	58.12	25.996	43.636	89.332
	40.955	32.74	36.515	37.458	36.102	32.986	48.359	42.716			44.824	25.502	87.331	15.467	26.946	19.644	106.632	112.377
	31.911	42.314	35.331	36.883	35.782	43.923	42.433	34.369			35.733	46.524	68.472	91.058	24.403	53.914	81.785	28.874
	31.368	32.208	32.715	37.132	36.521	36.174	41.122	44.749			18.602	23.377	19.694	114.802	36.818	82.962	143.755	54.615
	32.506	31.912	35.796	37.69	40.142	33.92	35.03	34.6			70.802	29.327	25.782	17.832	33.724	74.265	30.94	54.446
	29.459	31.38	35.245	33.045	36.825	35.527	37.619	32.87			17.963	24.204	18.102	36.155	30	80.006	22.331	30.359
	31.312	30.341	39.285	33.254	36.632	40.706	37.707	36.44			54.478	16.837	113.688	34.312	83.721	19.716	73.567	67.901
	32.38	31.9	40.443	38.778	46.804	38.49	41.324	34.713			56.649	21.322	94.76	38.194	170.681	21.212	39.506	49.217
	32.525	37.318	34.881	38.457	37.071	39.006	35.873	35.81			104.69	83.609	19.931	40.633	22.728	50.92	24.373	89.834
	31.148	31.521	39.027	34.942	48.427	34.417	34.783	36.89			25.435	23.782	106.034	24.625	89.439	70.356	25.882	21.275
	30.32	33.531	35.052	35.221	34.928	33.333	42	32.702			19.568	33.85	40.866	45.101	24.752	26.01	62.904	17.974
	31.435	33.851	38.094	38.371	46.876	33.45	45.179	38.09			29.13	34.254	74.544	17.944	60.824	31.728	64.488	33.898
	30.467	30.937	34.602	36.197	37.628	39.134	38.476	31.416			21.054	16.579	25.627	17	46.872	40.854	63.72	19.299
	30.284	35.171	33.671	34.32	38.685	33.653	39.874	33.256			17.032	55.766	19.518	22.621	58.192	76.442	80.095	21.203
	32.648	31.481	35.864	32.636	36.436	40.103	52.51	33.636			51.344	15.975	57.186	18.371	49.354	16.879	96.674	42.152
	31.261	31.286	34.303	37.735	38.806	42.15	37.486	36.458			23.975	17.352	94.415	20.088	84.035	147.203	68.674	105.741
	30.554	35.299	44.734	33.293	41.564	35.772	36.545	32.903			29.431	74.09	208.216	31.026	30.369	19.263	30.129	19.724
	37.617	35.244	33.548	32.532	34.856	33.674	40.585	32.016			32.357	44	38.177	18.982	23.595	64.811	59.305	24.523
	30.093	29.903	37.007	32.595	35.238	38.451	35.931	33.331			15.791	21.4	77.826	28.67	21.108	19.016	20.624	20.932
	29.966	35.591	43.281	33.011	46.503	43.315	40.902	35.993			29.153	51.819	68.938	17.33	75.497	85.017	69.726	16.507
	29.77	34.144	40.01	36.217	42.762	39.311	37.781	37.159			18.77	66.909	39.222	72.326	29.596	21.437	77.044	31.252
	32.244	32.534	35.767	40.992	36.573	33.039	41.989	36.712			53.807	54.802	25.202	64.73	47.907	30.874	77.684	21.492
	30.844	32.6	34.812	37.896	48.123	41.807	36.815	45.805			19.23	16.564	24.293	29.434	99.348	17.468	31.067	114.547
	32.192	33.347	40.167	34.133	49.637	37.232	41.268	37.473			22.455	21.099	65.222	22.811	41.062	14.942	70.634	45.986
	31.988	43.747	34.96	33.944	37	40.041	39.549	37.33			48.877	81.811	26.129	29.584	26.375	94.749	92.459	24.274
	31.891	32.969	35.636	33.601	38.756	32.541	50.641	37.406			52.394	57.256	34.374	19.061	38.354	80.257	130.781	51.586
	32.364	34.332	35.386	33.789	36.077	37.289	36.518	38.186			21.24	21.86	122.082	26.938	60.446	45.792	38.384	122.09
	35.893	31.85	36.267	42.667	44.215	33.313	36.051	35.245			31.575	22.065	27.578	71.838	76.61	17.282	23.35	18.939
	29.526	38.548	33.699	33.367	45.989	39.006	39.545	35.176			18.947	72.439	22.344	31.197	106.945	54.861	56.872	31.771
	29.596	32.406	35.68	35.069	37.835	35.606	47.016	38.358			18.588	15.038	27.08	37.534	75.975	67.8	80.414	70.92
	31.918	35.73	36.537	33.226	38.938	36.741	35.252	38.204			81.201	96.48	45.612	19.903	76.933	16.175	27.578	46.256
	30.122	33.818	34.813	33.065	34.201	33.302	36.833	36.538			23.503	92.737	33.215	27.652	20.948	85.206	49.506	33.924
	30.032	34.058	32.902	41.529	43.411	34.13	43.699	41.661			23.978	61.496	18.545	65.543	53.54	58.53	87.463	46
	29.887	33.699	32.611	31.952	38.36	35.59	40.221	36.379			25.713	36.195	28.698	51.714	110.928	20.922	52.794	49.436
	30.603	33.146	34.558	32.21	50.415	39.191	38.364	32.832			34.865	17.535	22.512	89.565	51.415	22.739	38.093	17.452
	29.871	33.293	34.753	45.804	40.005	46.706	48.728	50.159			24.931	104.919	18.906	46.035	105.701	164.732	155.674	78.524
	29.208	38.917	35.601	28.356	34.864	44.184	36.444	36.015			16.233	52.583	58.216	19.931	21.2	60.793	24.21	112.421
	31.921	33.806	36.531	33.021	34.646	35.296	36.825	32.943			100.633	56.008	57.206	21.91	21.521	32.92	72.041	23.102
	32.047	30.816	40.157	32.252	37.743	45.091	40.34	49.177			61.467	25.647	126.096	22.818	75.757	72.329	79.987	66.986
	32.089	33.558	36.256	33.045	43.353	43.271	34.413	36.135			30.3	51.788	80.7	19.061	39.336	72.148	23.25	19.466
	36.641	30.719	34.504	31.845	35.895	33.387	37.44	40.71			168.594	22.422	49.442	58.794	49.519	17.803	26.495	183.107
	38.027	28.858	37.371	34.255	35	37.406	34.657	33.927			92.466	20.081	83.114	22.357	26.388	17.583	28.549	26.927
	29.895	32.213	37.682	31.509	39.855	34.264	36.682	37.275			15.495	49.126	48.776	59.687	72.341	19.519	22.909	19.308
	34.322	31.032	36.135	38.52	37.466	41.374	39.698	34.21			50.925	18.526	82.452	76.459	29.725	81.277	36.545	42.441
	30.225	32.882	31.833	35.246	34.661	47.099	37.489	36.224			18.239	38.622	19.475	64.873	21.62	71.752	43.73	56.621
	31.228	32.175	35.323	28.368	34.615	32.301	42.074	31.314			17.162	20.658	51.789	19.096	20.238	25.265	45.204	19.107
	32.149	34.874	48.112	41.64	35.246	35.359	38.919	36.081			23.322	58.182	57.144	83.854	21.484	53.148	108.801	37.593
	30.774	32.535	33.688	33.313	36.776	39.198	40.343	43.869			25.464	24.049	18.763	19	57.609	19.661	57.361	50.582
	32.49	33.028	35.355	36.336	37.296	34.185	39.775	42.156			33.683	16.009	40.389	18.473	68.976	38.583	65.471	59.856
	29.457	33.829	32.891	36.845	44.253	34.795	45.217	42.053			20.907	63.171	26.748	43.483	43.481	21.325	84.44	86.496
	29.924	33.296	32.093	29.99	46.771	33.939	38.529	40.62			17.042	54.939	20.046	30.369	145.307	22.279	66.839	62.676
	30.683	30.828	33.901	35.242	35.828	34.457	41.043	35.68			47.894	14.634	52.793	35.323	30.839	55.337	74.006	82.361
	31.297	30.219	34.038	43.457	35.844	40.797	40.272	33.729			63.729	32.469	24.904	79.142	21.306	27.932	85.45	21.285
	30.892	29.566	37.39	33.231	36.638	32.173	39.493	37.188			23.539	18.616	23.5	18.454	70.075	44.053	95.75	19.604
	32.952	30.106	34.441	34.455	35.921	38.922	47.321	34.162			18.895	35.437	75.369	98.994	41.11	51.487	101.691	73.43
	29.388	34.598	38.267	38.206	36.709	34.164	40.966	29.708			29.041	52.402	79.845	84.355	84.432	29.862	134.295	20.903
	31.244	32.131	36.289	36.781	48.528	33.076	40.911	41.271			48.57	16.168	33	83.902	62.486	19.076	41.347	90.151
	34.31	29.407	45.541	35.581	43.655	34.62	34.669	39.227			59.411	15.988	84.229	25.624	77.072	33.28	22.076	77.596
	31.396	32.604	34.033	36.15	37.863	35.75	35.524	30.383			18	26.521	97.283	27.639	66.075	20.685	35.77	28.261
	31.424	30.657	72.595	46.689	35.021	37.987	36.236	35.237			39.943	22.03	23.577	50.187	51.029	33.438	36.012	91.869
	32.427	32.022	32.223	38.184	39.154	43.826	33.312	37.134			30.618	17.049	22.709	114.31	28.594	73.511	23.968	65.134
	29.711	29.538	33.213	38.792	33.84	35.09	37.016	40.212			23.351	44.409	19.372	46.208	25.57	16.376	37.057	52.186
	29.39	30.667	38.236	36.7	34.171	36.808	36.246	32.846			20	21.417	128.77	56.613	25.639	56.992	22.572	20.837
	31.391	30.519	31.77	34.952	35.535	31.842	36.677	33.966			21.678	40.346	19.814	53.884	34.941	44.814	28.723	70.419
	32.131	33.632	33.851	50.756	42.403	38.431	38.046	36.687			27.645	65.784	34.044	43.327	43.191	31.2	69.079	72.099
	30.446	32.025	33.91	33.825	34.113	29.416	49.989	36.903			25.402	14.769	27.972	20.912	22.624	52.805	94.242	20.255
	33.109	30.03	33.042	38.09	37.416	35.396	41.601	36.037			46.034	20.627	29.895	21.632	79.974	39.433	99.766	16.045
	28.131	29.487	35.458	34.247	33.865	36.171	37.282	38.472			16.292	20.389	21.908	17.175	33.582	17.769	49.718	33.486
	30.865	29.186	32.758	40.113	36.414	36.047	41.401	42.836			29.486	18.644	18.264	60.38	30.394	16.019	140.945	80.516
	32.053	31.477	32.54	39.608	38.205	36.252	40.311	39.807			70.026	60.229	30.92	49.114	40.406	16.571	47.129	70.357
	30.363	31.174	37.691	42.102	35.506	33.071	35.8	34.957			66.476	18.87	82.961	52.898	22.128	18.411	20.053	77.442
	32.229	32.066	32.628	35.17	47.052	43.281	35.842	36.197			23.44	19.577	28.982	33.33	53.251	63.547	30.487	25.658
	43.655	34.325	36.183	38.227	47.789	38.722	40.259	38.78			61.131	56.295	60.98	24.539	83.827	87.956	114.911	38.685
	30.074	30.128	32.296	53.227	42.254	31.938	40.129	39.939			42.838	22.232	28.281	130.027	63.879	18.583	22.306	38.252
	28.881	35.45	34.306	35.423	34.704	43.179	48.901	38.216			40.881	73.641	59.119	18.917	45.031	54.143	60.31	46.27
	29.778	30.508	32.477	43.535	36.385	37.165	35.393	38.248			17.806	46.169	22.738	53.804	24.573	19.444	18.679	88.738
	30.4	29.694	33.62	32.814	36.707	35.71	48.144	37.817			32.253	20.082	19.951	17.721	59.331	20.701	91.833	86.361
	31.26	35.874	35.202	38.56	36.474	36.56	37.523	36.222			84.147	99.596	21.293	18.176	30.86	31.287	22.984	43.606
	30.704	31.309	35.778	32.469	37.743	31.414	47.157	37.904			29.735	72.617	61.773	27.385	73.347	77.234	106.062	51.977
	41.105	32.493	37.064	36.097	34.613	38.755	33.071	38.022			75.316	97.428	83.936	23.685	28.723	18.509	18.637	35.176
	29.993	33.368	35.604	36.846	33.853	32.038	38.424	36.498			15.791	32.971	30.549	19.551	59.66	22.057	66.647	86.521
	30.567	33.486	31.101	37.835	45.591	37.576	33.965	35.528			31.111	99.964	23.84	19.591	50.084	75.318	24.28	51.016
	28.267	31.198	32.89	33.724	33.815	34.025	35.044	39.27			18.695	17.563	25.788	33.114	20.523	35.696	20.168	56.615
	27.79	30.367	35.812	39.628	33.039	47.105	36.24	43.463			17.664	22.367	85.305	35.979	22.955	100.617	23.24	117.009
	29.787	32.707	34.898	31.716	37.437	33.192	45.883	41.123			40.607	16.829	39.929	17.589	62.802	27.233	62.656	133.053
	30.417	30.361	33.276	38.04	38.467	42.721	33.545	39.019			59.112	24.329	40.314	17.705	53.1	47.39	24.347	64.126
	30.586	30.676	32.467	32.853	33.437	38.525	40.89	32.95			35.207	20.722	24.8	70.202	20.503	77.705	28.793	33.396
	29.109	32.606	38.145	38.858	35.081	36.503	41.849	40.562			24.617	16.37	96.483	23.508	27.758	35.01	149.993	55.725
	29.992	33.409	32.54	36.929	40.955	34.672	42.412	37.385			26.629	68.577	36.62	57.52	53.598	35.188	70.873	92.584
	30.539	34.813	39.63	35.41	37.119	32.864	39.84	38.187			18.656	69.76	95.254	14.977	56.109	28.2	72.019	64.382
	29.766	34.333	37.016	35.639	36.468	33.965	37.071	42.151			18.818	26.968	38.098	27.984	23.508	27.071	24.738	109.904
	32.122	35.118	33.772	36.802	42.399	34.275	38.497	37.112			65.218	41.897	24.209	30.214	79.849	19.198	101.922	87.578
	33.567	33.074	32.821	32.776	40.409	33.381	39.431	32.587			38.58	81.73	19.22	27.608	90.367	21.102	36.389	25.406
	30.524	33.603	35.616	33.27	38.545	34.205	46.384	36.784			50.427	20.538	81.404	40.157	73.676	27.016	68.602	62.753
	29.913	32.597	31.967	33.169	36.65	33.363	36.488	47.095			21.724	60.816	18.35	20.649	48.406	20.292	25.843	45.379
	29.726	33.571	31.175	32.204	35.643	36.649	46.975	35.445			67.255	33.556	19.979	28.65	26.552	18.395	59.185	54.705
	29.569	32.624	33.986	33.01	42.361	35.659	49.306	36.541			67.333	82.141	16.849	27.276	78.143	15.659	108.755	75.366
	30.576	30.855	33.208	34.573	33.13	35.961	39.503	44.305			23.475	20.327	35.113	30.119	23.094	17.381	93.856	67.159
	29.545	32.8	34.641	35.923	35.844	34.127	35.517	41.023			19	16.173	75.686	27.974	67.532	29.751	20.808	41.989
	30.667	34.805	32.865	45.893	38.868	34.123	37.892	38.52			15.247	53.528	27.154	67	40.769	41.692	48.266	18.53
	28.43	30.105	33.299	41.243	34.405	32.224	47.893	41.802			17.063	26.94	36.795	113.431	52.425	19.714	40.534	73.143
	33.191	42.178	36.155	39.25	39.54	42.727	35.893	38.297			29.77	32.47	96.048	62.539	53.963	32.053	25.653	57.465
	31.856	33.899	31.876	35.39	45.498	38.156	37.176	38			86.086	28.643	38.919	44.458	52.804	43.946	32.294	36.927
	29.971	35.572	32.886	46.65	38.251	43.325	41.361	39.556			73.154	68.757	20.614	72.056	38.485	22.839	154.651	49.621
	28.462	30.459	32.967	32.043	36.006	45.127	37.535	42.557			17.363	25.391	18.467	26.229	28.586	70.924	73.819	54.797
	29.66	30.733	30.355	35.293	33.266	32.127	41.46	45.886			19.423	21.021	17.024	35.173	20.839	25.627	86.111	53.29
	29.115	32.857	30.49	33.191	32.176	32.211	37.341	42.814			18.885	18.008	28.876	18.678	19.169	19.737	67.667	81.468
	28.544	27.924	34.139	35.993	45.331	38.593	35.828	38.701			23.64	24.143	24.426	26.622	124.588	18.033	23.859	44.393
	30.306	32.239	35.113	30.356	38.297	37.693	36.154	47.891			21.4	23.328	17.915	17.6	50.329	64.88	86.51	86.195
	29.988	34.609	31.815	34.64	36.313	36.111	36.323	32.712			26.205	94.217	24.422	22.807	49.433	20.401	21.208	40.5
	28.212	32.405	35.06	34.424	47.393	36.296	33.447	35.321			20.452	29.048	17.418	22.705	57.369	14.607	27.634	17.723
	48.744	30.836	32.521	37.192	32.831	43.98	40.274	39.742			60.824	33.182	40.302	62.353	28.607	51.416	27.072	55.387
	30.835	33.074	32.854	36	36.439	35.191	34.804	43.18			28.339	40.719	57.194	17.196	46.905	15.093	64.658	98.369
	29.752	33.42	34.717	32.544	35.995	35.101	38.672	46.38			69.6	20.304	30.475	18.105	78.321	20.318	100.782	80.355
	30.933	31.741	34.575	40.479	39.224	35.446	34.135	36.797			21.193	27.053	56.034	75.227	87.812	39.48	23.397	43.635
	33.761	30.547	32.114	38.42	45.665	36.686	35.504	49.414			28.12	25.913	55.776	22.621	107.782	42.752	28.296	93.513
	29.303	40.916	31.816	38.153	41.303	34.018	37.894	42.759			18.789	106.979	51.901	21.369	65.036	15.911	59.844	74.457
	28.226	32.415	33.733	38.34	33.775	34.107	41.498	38.818			31.473	18.985	19.667	24.82	41.89	66.733	58.076	50.503
	29.761	33.693	31.173	37.611	37.431	43.715	52.337	38.71			30.637	90.419	30.353	61.564	45.098	40.016	118.35	95.576
	33.926	32.359	36.238	35.843	35.758	42.992	33.495	38.544			69.326	22.85	63.035	20.243	32.812	31.826	18.39	49.918
	29.413	31.403	34.675	38.738	45.95	43.797	37.719	40.5			17.786	32.597	24.73	30.503	70.768	38.958	29.73	46.607
	47.429	33.422	34.508	34.868	35.154	45.715	34.76	34.385			180.554	60.96	88.293	61.183	66.796	106.981	33.281	74.777
	29.402	32.265	39.413	33.307	37.106	35.838	39.465	37.587			21.639	51.113	97.418	23.127	78.094	99.917	94.937	90.069
	30.743	33.008	34.267	38.849	33.735	32.703	42.781	43.786			63.143	23.754	22.289	41.24	28.106	16.949	108.45	36.077
	29.113	30.521	31.882	38.206	37.221	43.152	34.343	32.362			19.06	16.296	58.473	31.127	39.344	66.51	58.825	27.147
	30.925	32.289	34.629	32.15	33.833	33.661	35.916	35.716			23.125	22.652	29.856	27.35	26.323	59.769	50.084	95.331
	30.648	30.694	32.594	32.8	34.599	35.138	37.858	44.184			93.016	30.613	21.828	16.286	75.688	44.077	38.533	178.738
	33.038	31.66	44.29	34.072	34.183	41.202	33.716	41.801			19.352	47.81	65.355	18.033	24.667	59.908	18.873	37.41
	28.18	35.093	40.631	33.611	37.269	42.007	39.354	33.891			24.988	44.275	36.759	20.07	53.171	38.074	65.248	23.349
	30.435	31.694	36.381	39.793	32.651	33.553	50.537	37.32			60.194	48.007	65.101	80.648	21.201	31.083	157.676	17.62
	30.385	31.812	32.502	34.596	38.336	39.783	37.936	36.468			28.78	33.95	23.978	22.319	28.974	35.291	46.058	61.338
	31.05	34.752	30.843	28.709	36.429	31.695	47.637	36.682			20.275	20.019	21.661	22.219	61.223	17.486	113.353	19.504
	29.401	33.534	33.935	40.047	36.894	44.795	33.214	39.366			17.952	20.845	31.206	54.723	90.783	26.482	34.472	79.958
	31.446	33.866	36.169	37.181	40.537	45.414	34.754	37.196			82.109	46.325	61.096	17.597	52.875	110.44	20.966	41.502
	33.197	34.844	33.794	34	40.647	35.612	39.851	38.351			61.154	62.914	32.029	17.492	90.045	38.967	50.017	24.381
	29.146	33.644	33.603	40.159	43.317	34.072	44.452	38.638			31.7	18.822	16.382	27.745	33.229	26.72	117.64	33.617
	29.597	31.994	35.993	38.965	38.797	39.679	37.799	36.842			14.647	20.291	40.064	69.685	64.283	73.952	95.04	38.747
	31.3	34.716	34.186	33.287	38.203	43.344	33.077	40.556			55.05	47.899	102.165	36.014	21.119	80.622	25.675	96.457
	28.63	33.49	34.714	28.982	34.729	37.193	39.456	31.111			16.978	61.569	21.508	19.514	39.045	67.541	92.275	28.317
	30	36.109	33.534	37	36.864	33.642	33.827	38.586			67.569	45.231	65.689	16.402	32.712	17.028	30.333	68.335
	28.007	34.906	34.143	35.881	41.758	34.561	38.628	39.161			18.197	62.718	24.059	67.904	70.788	47.103	74.338	22.305
	29.367	33.611	32.622	35.037	42.482	33	43.715	35.699			73.433	18.618	67.682	65.704	61.286	58.683	91.927	88.385
	29.045	32.044	33.89	36.176	36.327	32.745	34.652	38.449			14.964	25.797	21.593	18.118	53.32	67.188	47.533	83.309
	35.195	30.281	31.083	37.489	38.176	31.703	41.202	35.571			30.036	15.93	20.945	19.785	33.013	17.784	85.837	29.041
	28.125	32.056	39.84	40.375	33.38	38.416	39.252	34.973			18.575	18.516	85.086	81.638	25.253	16.474	51.622	20.52
	29.267	34.248	38.987	37.615	34.849	39.206	32.541	40.008			32.133	66.296	28.593	21.769	28.342	67.839	30.189	137.181
	32.007	31.173	33.526	38.754	34.571	39.732	36.743	40.338			15.128	30.816	18.647	23.729	27.247	52.25	27.578	29.303
	30.017	30.437	34.899	35.77	35.296	38.807	39.678	46.952			50.181	19.866	40.696	18.899	45.91	19.254	76.308	89.925
	31.217	36.027	35.373	34.311	42.634	40.15	35.391	41.419			51.358	53.073	73.915	29.369	33.711	85.663	45.413	73
	34.549	33.264	32.358	32.193	34.294	32.262	37.941	39.323			33.893	54.477	60.376	20.333	43.794	41.027	71.216	70.969
	28.131	31.735	38.088	32.84	37.226	34.993	52.054	33.22			17.945	22.388	51.168	16.336	35.075	93.235	58.817	21.211
	30.624	33.592	34.381	40.924	35.338	35.842	37.593	44.669			21.129	21.359	83.866	67.737	28.56	47.399	54.602	48.712
	44.843	33.301	34.676	38.2	35.823	34.068	36.385	30.428			136.738	40.293	22.993	34.956	52.937	20.887	64.254	40.827
	33.875	34.331	44.314	37.786	41.952	36.509	33.929	42.292			87.705	35.8	45.636	52.405	54.76	71.109	21.304	115.282
	29.52	36.066	40.569	33.579	31.812	32.155	37.196	37.921			26.051	58.54	89.681	17.436	19.799	19.907	55.077	31.584
	33.4	33.935	34.976	32.836	33.652	42.864	36.608	32.732			29.743	26.785	22.104	16.103	25.378	156.953	78.704	23.732
	32.387	34.061	30.661	37.855	34.977	34.815	38.375	44.49			76.963	26.913	19.57	20.985	22.438	70.756	61.125	135.983
	30.858	35.17	34.991	32.853	39.789	32.333	35.459	38.844			24.803	29.306	21.625	16.846	51.816	23.119	23.93	51.064
	30.529	34.101	34.16	34.824	35.432	41.228	49.039	46.643			19.103	18.707	53.261	18.064	49.068	81.783	96.438	60.529
	28.362	42.125	33.78	33.466	37.91	32.547	32.414	32.447			16.968	48.681	18.817	26.137	54.369	23.555	17.241	16.788
	31.896	32.638	33.257	35.994	35.214	33.193	49.774	37.388			25.416	18.021	17.829	22.689	27.422	18.31	136.93	73.248
	31.358	31.552	33.491	35.466	38.515	41.413	42.328	35.605			34.872	25.267	63.728	106.568	112.437	151.11	68.061	17.197
	29.895	31.444	32.484	32.977	37.376	33.398	38.557	33.735			24.895	52.215	19.222	28.305	50.788	19.176	119.73	25.154
	29.072	34.663	36.633	38.159	47.88	32.102	39.725	40.591			47.312	21.327	38.733	25.477	89.672	20.163	69.729	95.271
	30.19	33.187	32.748	38.237	35.279	29.988	50.849	36.813			29.63	63.687	85.054	18.835	63.487	22.78	135.464	17.916
	31.281	31.356	30.944	33.225	34.207	45.809	40.654	35.223			71.683	18.99	24.325	16.146	47.978	58.739	109.173	113.194
	30.474	31.065	31.799	50.579	33.876	38.62	34.452	38.042			19.351	41.059	33.931	77.214	33.286	21.241	38.627	22.773
	30.91	31.038	35.041	37.924	39.081	50.179	42.04	32.917			19.48	22.311	61.97	42.352	65.346	100.748	46.099	26.881
	30.538	33.182	33.229	38.204	37.811	35.571	33.794	36.941			61.889	24.008	49.735	62.51	111.995	58.588	52.885	42.34
	29.076	31.623	35.353	34.141	34.438	39.472	35.753	34.971			15.899	20.523	75.25	19.977	75.443	52.416	27.877	20.108
	31.175	34.642	31.857	36.66	36.181	39.019	39.782	37.508			36.266	80.765	43.05	18.701	63.761	56.241	68.008	67.542
	30.601	35.98	35.559	57.704	34.872	37.558	37.222	31.511			83.305	66.133	39.449	185.537	22.604	20.174	25.278	22.773
	29.191	34.832	35.193	38.404	33.78	40.164	37.147	36.536			18.243	22.772	78.124	33.397	36.665	25.691	72.94	24.05
	29.745	32.714	43.923	34.683	36.388	30.877	36.878	33.027			33.514	23.52	43.464	22.166	20.612	61.894	35.853	37.57
	30.754	35.719	32.612	38.062	49.378	35.671	43.777	32.525			40.5	113.178	61.012	21.336	59.803	43.102	97.576	17.656
	30.644	31.214	33.491	38.545	35.658	44.927	39.321	41.941			16.337	18.878	17.482	56.682	55.198	29.9	81.77	94.243
	29.306	31.15	33.854	38.73	36.44	35.453	38.15	33.769			42.955	16.9	47.063	24.5	29.575	17.727	61.405	26
	31.552	37.142	35.797	34.349	37.127	39.341	40.163	32.245			70.515	57.342	45.688	114.617	63.855	143.734	52.636	17.122
	30.435	30.395	33.831	38.64	42.11	32.755	38.892	31.922			18.944	19.546	90	57.719	113.825	75.95	44.954	22.816
	32.888	32.738	32.617	38.796	35.329	46.816	36.945	38.574			30.336	60.262	24.148	74.153	48.079	68.896	113.848	79.325
	30.252	49.074	34.533	40.13	41.128	36.706	40.042	35.027			18.692	63.278	59.686	28.494	91.89	16.825	115.715	23.446
	31.22	30.791	32.803	39.507	40.586	30.504	39.572	33.689			36.38	16.278	32.533	36.729	59.1	23.13	65.464	56.305
	30.009	34.56	34.573	40.745	34.579	39.037	36.387	32.585			21.113	70.478	39.524	46.83	57.036	52.301	81.006	26.726
	31.33	31.38	36.639	33.15	37.662	35.441	33.224	38.305			26.348	19.761	80.867	34.008	99.065	48.575	25.231	51.58
	29.694	32.33	33.94	32.697	46.141	43.815	45.207	35.033			39.065	51.358	97.994	20.671	63.765	73.529	70.28	75.533
	29.598	32.95	33.601	32.297	40.513	49.057	42.264	37.554			18.778	35.455	23.036	32.211	45.746	67.48	57.171	75.62
	31.578	32.625	39.494	32.574	34.969	36.299	45.971	37.307			58.925	29.396	77.544	27.538	20.283	51.12	106.109	31.588
	30.41	35.257	44.918	32.929	36.516	40.451	40.124	37.3			21.59	55.2	90.464	17.922	38.006	45.513	72.629	42.317
	32.222	32.169	36.982	41.282	32.09	29.312	32.46	33.259			28.944	24.037	66.738	150.654	25.527	41.319	19.867	27.284
	29.885	31.771	34.143	33.131	34.79	36.134	38.006	40.6			14.885	20.698	78.121	28.372	72.847	19.617	63.863	47.138
	30.244	34.194	33.915	38.765	39.741	37.573	37.862	39.099			17.165	20.915	19.972	22.643	59.741	27.54	74.495	114.924
	29.432	32.162	33.845	38.022	34.32	36.064	34.863	41.765			25.505	22.586	31.365	18.043	75.862	48.255	23.719	74.221
	30.713	31.969	32.855	34.149	35.355	40.519	43.217	43.044			18.238	19.275	22.079	51.084	30.765	69.845	107.577	131.471
	29.446	32.36	45.858	33.923	37.116	47.735	36.102	33.568			16.012	36.7	106.944	38.566	48.014	60.257	47.198	48.423
	32.627	32.375	32.137	32.993	34.549	39.19	36.868	39.925			101.274	30.5	54.553	18.248	55.296	58.536	54.586	80.144
	29.217	31.189	31.496	34.219	36.074	40.151	41.821	38.482			16	19.492	21.702	73.071	23.007	45.302	38.986	55.664
	28.712	32.305	34.656	49.447	37.787	46.752	33.037	46.048			19.614	18.234	68.775	92.069	31.435	101.991	25.074	82.633
	30.137	31.924	34.33	34.783	32.575	37.497	40.705	47.71			22.105	19.202	61.751	19.503	21.625	27.013	81.503	89.548
	29.439	34.206	33.863	37.304	41.663	38	37.99	35.87			20.244	40.768	26.137	18.159	98.167	19.198	24.931	80.703
	29.774	31.978	31.923	38.573	34.939	40.767	39.353	33.893			16.744	24.652	20.469	29.205	57.497	39.488	82.405	25.18
	35.023	30.826	39.557	31.94	35.909	32.333	36.71	44.861			36.905	27.732	45.771	23.644	20.888	22.467	23.785	59.076
	30.889	33.116	34.657	32.529	38.021	48.425	34.217	42.846			35.627	26.269	21.044	25.551	53.731	63.084	43.442	72.518
	32.523	31.718	33.298	34.143	34.35	36.964	42.254	36.298			49.804	20.039	25.851	63.658	36.729	24.511	105.179	104.483
	31.088	32.364	33.536	38.42	32.457	32.752	36.434	35.978			43.474	66.954	30.892	19.07	20.677	19.869	29.928	45.869
	31.224	32.659	33.186	33.163	36.748	42.807	40.493	35.144			67.512	23.992	19.071	27.344	46.509	76.45	73.879	20.261
	33.516	31.637	36.268	35.167	37.247	37.993	45.034	32.347			82.542	19.904	73.053	26.236	57.63	24.294	135.513	20.04
	30.518	35.8	33.39	35.841	34.251	35.05	42.878	40.536			60.179	29.856	17.688	23.43	65.581	53.335	39.901	57.25
	30.762	34.028	34.085	37.877	37.026	38.088	33.676	33.803			55.541	61.393	19.767	29.623	64.386	30.112	26.739	25.909
	29.569	32.265	33.836	34.201	38.581	34.773	36.473	32.037			18.569	38.04	36.339	44.167	33.893	24.844	63.521	17.009
	33.292	30.889	34.45	31.867	40.959	39.26	36.404	43.13			60.715	21.822	20.85	22.328	63.171	41.76	61.042	120.846
	32.488	33.114	35.355	43.53	35.342	40.276	43.562	46.839			78.31	58.924	67.32	49.733	31.91	44.581	136.163	80.731
	31.033	38.107	31.971	33.928	36.326	34.978	36.654	44.253			67.821	38.6	15.735	22.355	41.91	24.078	20.729	82.235
	29.172	34.059	40.349	34.327	35.026	33.299	35.274	33.742			23.678	34.556	42.966	20.982	27.484	71.255	26.123	69.008
	30.606	34.89	35.075	37.224	40.327	37.481	39.026	36.919			78.923	23.044	85.556	17.355	84.883	16.481	60.064	41.797
	28.981	33.685	55.661	34.706	37.232	36.189	36.602	37.099			41.467	45.315	98.053	18.846	27.561	57.41	27.119	93.571
	32.067	31.942	34.644	37.781	35.289	45.723	47.996	43			76.95	25.375	31.424	51.636	35.461	77.728	48.219	35.908
	29.339	34.023	33.772	35.211	37.067	29.483	38.481	33.837			18.217	18.422	69.441	15.273	31.941	68.859	72.337	29.426
	31.062	33.582	33.807	40.273	39.747	38.093	34.912	35.966			29.681	19.382	16.707	35.364	67.315	80.349	19.07	77.264
	29.202	34.295	33.525	44.97	37.774	33.953	40.158	38.485			20.101	42.934	33.925	26.474	89.794	63.215	120.93	99.315
	30.107	32.81	34.249	35.585	38.843	42.222	34.207	40.585			23.573	24.472	107.443	17.245	86.057	103.441	49.364	141.564
	29.73	33.883	33	38.124	36.693	31.179	42.439	36.189			21.46	26.436	41.805	21.389	57.299	22.311	69.896	23.019
	28.821	34.165	32.752	33.929	35.282	43.917	32.762	46.579			17.043	15.981	15.735	32.282	46.553	113.769	16.93	65.831
	29.117	33.733	33.853	39.01	40.326	33.923	34.754	44.767			20.898	25.329	19.276	36.58	75.234	68.856	24.926	44.663
	31.839	32.083	34.18	37.985	35.148	34.384	36.079	34.292			109	23.391	39.385	20.594	35.866	70.621	24.378	21.491
	29.826	34.92	34.299	30.937	34.459	33.916	40.681	48.25			15.113	20.632	16.065	26.385	31.586	25.047	73.736	58.904
	29.846	38.701	35.716	42.85	35.5	49.362	38.378	42.524			39.236	69.688	70.496	39.833	20.073	83.743	61.533	77.77
	29.337	31.425	36.52	37.405	37.779	33.176	37.573	35.487			20.163	20.177	70.616	21.962	91.52	41.969	24.292	64.103
	32.109	33.93	34.672	37.261	38.716	34.847	41.053	35.392			55.086	71.589	20.359	73.511	28.298	16.645	48.559	32.512
	29.232	32.301	32.982	30.324	41.251	39.238	35.838	35.857			18.913	20.85	59.612	25.7	70.617	80.032	37.727	57.51
	28.644	35.454	33.056	31.617	37.719	34.375	36.625	34.688			18.5	24.103	16.72	23.64	29.292	22.801	28.634	21.344
	29.393	35.987	34.065	50.853	33.394	33.125	36.575	39.765			24.103	85.297	15.731	147.753	25.677	32.12	60.876	60.912
	32.639	35.652	32.04	38.114	39.58	32.076	35.701	37.213			83.926	21.252	19.285	49.631	118.302	26.403	21.465	19.582
	30.986	34.031	34.958	36.532	41.803	32.274	37.493	41			55.548	55.748	50.329	17.974	77.548	20.852	51.991	36.299
	32.162	35.438	31.89	33.123	32.618	39.8	36.148	37.392			60.296	78.095	24.232	23.507	26.961	25.929	109.503	18.608
	29.986	30.177	33.435	34.652	37.743	36.609	33.441	48.653			49.662	29.069	34.107	20.616	77.479	26.115	36.093	80.491
	29.061	33.023	33.023	37.932	47.767	32.86	38.84	33.836			20.763	16.643	17.83	29.092	97.419	31.124	106.244	28.008
	29.324	35.557	32.266	39.308	35.436	34.435	36.296	35.234			20.333	32.703	19.373	71.542	39.939	51.22	42.645	15.34
	31.769	33.467	33.627	35.594	35.709	33.555	47.567	44.553			98.173	26.641	17.678	105.376	61.126	55.194	69.739	124.138
	31.725	35.555	34.099	35.196	36.73	45.288	36.942	35.555			38.351	80.613	18.832	43.507	69.975	80.87	23.958	65.126
	30.886	40.149	36.746	37.881	34	45.212	35.779	36.747			49.061	110.935	52.254	26.349	27.529	71.519	19.379	85.727
	29.034	32.888	32.441	31.177	37.374	43.583	34.444	29.648			22.869	23.146	18.653	21.035	49.597	47.556	20.956	39.802
	32.392	33.556	38.903	36.899	38.701	36.918	37.014	43.077			110.386	27.88	30.865	16.535	55.821	109.723	44.796	64.713
	30.052	36.275	38.127	36.559	32.542	38.276	35.366	34.866			71.699	72.675	92.005	28.912	26.524	30.845	53.26	43.937
	28.953	34.641	34.278	33.212	36.84	39.241	40.642	33.119			16.961	58.007	38.519	22.782	51.068	35.386	65.198	16.927
	45.403	31.866	32.582	23.252	36.406	38.395	41.533	31.275			67.796	20.866	15.12	32.084	50.15	29.555	66.39	41.789
	35.741	32.451	32.919	27.271	48.038	33.824	34.101	33.851			94.259	17.206	16.992	25.347	97.351	53.289	19.255	22.579
	32.907	33.074	34.541	32.024	37.292	38.088	35.928	36.713			64.517	32.865	47.038	39.043	75.262	27.898	18.08	35.25
	29.97	32.498	34.483	33.788	43.696	46.711	34.095	52.121			80.311	66.432	80.852	24.866	92.68	130.041	20.75	65.961
	28.835	34	33.993	27.848	34.026	46.882	36.887	31.268			21.759	46.495	24.736	61.314	20.678	106.657	47.789	86.81
	28.697	34.673	32.061	34.695	33.975	36.245	40.403	33.44			47.948	31.769	21.351	19.211	18.815	101.712	73.119	39.928
	31.453	29.076	35.099	31.244	38.675	50.254	40.278	37.206			71.3	66.185	23.748	15.78	39.305	92.702	46.651	81.951
	40.99	38.665	31.804	30.731	34.052	44.165	44.007	33			44.715	24.012	17.923	22.238	19.539	54.338	105.346	24.84
	28.729	33.792	35.392	30.642	39.208	35.743	37.28	31.758			25.031	32.066	51.075	20.147	65.905	59.936	23.805	20.329
	31.052	34.009	33.891	35.644	45.896	35.465	34.085	31.184			33.052	19.667	26.824	38.11	53.361	86.925	18.471	14.868
	32.736	27.838	34.419	31.651	41.055	32.969	45.208	41.827			50.399	19.408	45.032	64.97	25.628	23.906	132.107	36.757
	28.817	34.352	33.56	33.046	39.339	50.579	39.451	31.188			17.832	89.345	25.333	17.399	68.594	83.213	71.191	17.302
	36.059	35.197	35.615	31.418	35.062	47.995	35.436	32.522			28.593	33.934	49.008	29.691	37.346	38.682	18.564	28.483
	31.095	32.173	33.989	30.814	38.608	33.287	38.209	32.315			67.146	24.744	20.984	19.329	65.586	24.738	80.852	17.874
	31.655	36.42	33.598	28.529	44.619	31.871	34.603	31.935			57.731	67.225	21.803	31.894	106.822	20.604	31.247	21.382
	41.158	34.721	33.867	31.167	36.44	35.117	42.215	33.725			38.716	42.101	25.08	16.658	38.568	19.092	95.066	53.268
	42.638	32.463	33.5	31.885	36.393	42.663	38.675	32.033			49.52	25.343	18.414	22.331	56.708	108.965	73.686	19.393
	33.34	35.935	35.869	29.895	40.116	38.541	36.877	32.301			28.311	67.268	86.357	61.632	31.09	28.262	46.268	63.466
	32.985	29.746	34.216	32.212	41.887	49.937	39.593	32.953			18.269	16.46	22.389	31.232	38.502	56.469	60.407	41.899
	31.496	31.545	33.067	33.795	41.169	47.454	35.714	34.371			34.059	17.523	21.583	16.581	92.081	78.408	45.745	26.258
	25.622	32.304	35.792	32.073	47.875	32.798	35.464	39.362			28.661	17.333	49.342	15.935	78.369	30.109	20.217	36.675
	32.631	31.691	42.044	30.23	40.472	38.519	42.012	30.72			20.583	22.228	67.07	24.69	31.92	18.881	110.154	15.554
	34.141	34.753	37.154	33.283	40.518	37.67	35.007	32.241			15.824	18.935	82.294	55.868	38.172	27.513	18.736	32.362
	34.26	34.544	33.993	32.468	37.751	37.255	37.926	40.014			52.642	65.047	40.209	58.608	74.598	64.671	68.472	38.385
	39.859	34.695	33.23	36.456	43.732	47.285	37.676	32.4			40.869	18.819	24.197	22.252	85.408	44.264	73.626	21.537
	33.355	33.416	34.653	33.058	44.271	38.41	37.262	31.975			104.218	93.303	34.178	26.942	81.698	18.615	21.11	27.994
	35.705	31.153	34.394	30.424	38.298	32.838	41.176	32.115			33.232	29.36	22.652	107.89	48.538	23.61	79.287	23.29
	31.414	35.201	33.861	30.699	33.336	38.64	50.619	29.905			15.014	73.075	57.106	69.5	22.969	20.76	44.148	14.849
	35.311	31.083	53.646	30.395	35.719	47.485	36.298	33.628			30.523	15.744	54.837	23.837	21.015	38.911	20.174	59.686
	33.89	35.022	38.114	35.053	43.152	53.727	35.933	37.986			17.65	38.41	84.383	17.43	45.345	151.649	30.639	43.385
	28.279	33.57	39.879	31.819	35.079	43.5	37.863	33.889			85.729	118.926	40.899	51.567	35.583	30.848	72.481	33.611
	31.238	31.647	35.492	32.308	43.322	40.954	49.02	40.007			18.95	28.52	24.246	86.855	62.137	31.763	123.466	48.351
	34.318	31.229	35.053	30.458	34.993	34.921	41.97	31.811			29.311	48.726	54.26	23.415	23.966	50.654	53.678	19.527
	41.24	32	34.134	30.669	38.873	40.974	45.727	35.981			44.683	23.781	60.075	35.475	70.757	34.889	72.753	50.068
	31.229	31.884	30.086	35.386	37.226	51.455	35.55	33.32			19.379	38.43	15.654	37.553	52.791	110.662	18.26	29.32
	34.246	33.027	38.167	35.416	35.187	43.574	33.414	42.401			24.049	25.66	38.623	18.956	20.742	72.887	25.189	89.628
	32.437	32.789	33.434	33.262	45.878	34.663	42.914	35.628			16.931	44.161	44.992	94.171	36.137	36.011	60.303	66.341
	31.31	31.163	37.167	32.043	38.438	36.223	36.406	35.972			17.92	18.935	37.974	35.448	79.674	102.454	43.188	28.659
	31.408	33.7	33.107	30.99	39.029	45.54	42.314	32.386			18.336	98.25	21.06	19.835	77.612	55.479	67.237	17.964
	35.014	31.288	31.263	35.061	36.663	35.086	34.26	32.331			21.257	15.098	42.146	18.893	47.716	99.509	20.84	34.595
	37.935	35.491	42.946	35.607	35.545	32.243	38.54	32.129			81.951	26.616	82.253	17.966	23.41	21.514	22.45	20.766
	31.329	34.2	31.523	30.824	35.292	36.938	36.54	33.387			18.646	75.9	23.793	18.176	33.991	18.917	28.736	21.876
	32.676	31.689	31.215	31.315	35.865	42.169	42.398	33.645			23.1	19.034	20.181	44.842	36.902	76.088	48.781	78.942
	42.498	31.199	32.643	31.065	42.96	34.047	35.211	42.172			82.422	30.836	20.929	39.073	105.972	68.661	21.775	69.693
	34.465	30.989	31.108	32.287	47.248	34.623	38.439	33.074			110.54	21.728	24.637	38.811	43.647	37.247	84.122	47.931
	31.435	31.982	31.642	36.313	37.66	40.18	42.582	32.69			21.413	82.262	18.066	23.808	78.993	23.16	59.113	30.254
	30.682	31.172	31.955	33.377	37.096	34.647	34.37	30.542			17.197	19.604	24.541	128.683	49.712	48.288	22.709	19.664
	32.75	32.38	34.817	30.967	35.236	38.829	39.798	33.451			27.92	26.944	55.208	58.822	37.969	17.371	76.628	72.19
	32.767	33.626	29.06	30.74	34.8	35.31	34.748	35.478			18.744	20.183	19.425	19.443	23.756	44.637	19.521	78.627
	29.087	31.03	30.944	31.02	43.434	39.348	34.415	29.989			17.899	29.157	19.36	27.047	64.849	36.051	29.381	18.856
	39.139	29.338	33.716	32.359	38.152	42.304	33.159	40.096			46.635	17.103	63.53	48.128	41.816	50.196	18.171	55.486
	46.628	40.028	33.633	35.535	35.567	41.132	37.318	30.316			51.529	27.915	49.237	43.981	61.62	25.861	64.471	31.978
	35.824	36.446	31.323	32.5	36.107	38.098	52.06	35.398			54.988	60.108	35.385	21.903	69.947	34.526	139.92	35.761
	36.538	34.36	32.046	31.179	46.933	41.987	37.611	32.351			58.338	18.162	77.44	22.099	57.655	51.767	28.566	21.044
	36.75	32.59	29.874	32.589	35.27	40.197	38.481	32.622			28.675	16.041	15.081	39.312	45.031	63.493	45.428	25.458
	32.787	38.459	32.633	31.586	36.613	32.705	36.982	31.347			44.269	32.37	47.258	24.657	30.836	21.233	36.105	19.823
	35.291	32.359	32.496	35.587	40.162	49.464	40.441	37.435			68.655	77.84	27.143	55.846	61.441	77.268	69.305	32.065
	35.019	30.761	31.194	35.187	35.67	31.343	36.577	29.289			15.056	19.495	18.108	27.299	49.438	36.927	67.366	18.669
	33.816	30.979	33.089	33.538	34.076	41.453	43.346	30			29.299	16.063	27.937	24.906	41.628	81.351	70.392	21.938
	35.064	32.135	32.226	35.754	42.208	35.186	35.183	30.645			25.664	43.524	53.895	35.912	106.235	27.053	17.282	15.816
	33.115	31.596	32.172	41.367	38.162	42.956	37.485	33.75			17.262	21.099	31.735	28.778	39.296	49.119	61.109	59.325
	30.465	36.329	32.083	33.137	41.38	30	36.294	32.506			23.563	76.621	22.37	67.087	52.283	48.071	43.412	39.117
	31.472	32.613	33.373	30.966	34.143	36.106	37.463	36.532			15.792	23.289	30.931	21.359	20.473	50.132	50.703	39.133
	30.576	31.471	30.534	38.249	36.335	42.311	37.059	31.476			20.576	21.471	23.568	126.626	42.05	79.407	33.772	50.024
	36.323	40.303	33.992	37.068	38.319	44.951	36.93	30.507			63.318	38.464	25.724	42.049	26.264	128.734	57.807	62.853
	35.29	32.698	37.473	35.649	34.612	41.813	36.574	33.275			22.194	73.988	31.814	115.176	59.806	82.731	55.667	33.235
	34.82	36.605	31.389	35.324	47.215	40.347	35.558	37.64			16.295	64.768	30.2	99.751	86.211	23.54	104.472	42.692
	30.195	30.323	34.076	30.779	35.257	43.716	37.953	39.566			23.717	21.592	73.497	25.991	19.279	47.301	51.347	41.996
	35.211	47.735	30.793	31.854	40.531	40.619	37.453	30.893			32.03	41.081	16.122	26.54	32.972	83.103	51.565	18.008
	30.963	35.586	31.145	36.135	35.585	44.409	42.116	29.56			51.14	45.548	26.743	59.445	39.653	95.495	52.24	17.754
	31.965	34.089	38.988	33.603	42.301	43.797	41	30.603			57.453	58.748	44.582	52.112	68.253	105.287	97.504	16.454
	29.69	30.587	31.822	30.444	41.657	40.735	41.997	30.217			20.54	20.732	81.346	20.577	81.162	88.397	59.105	17.478
	32.915	33.475	31.333	34.989	40.242	42.557	41.843	34.645			65.464	67.114	19.812	32.639	47.096	46.459	65.331	79.017
	35.051	34.736	42	34.92	37.892	36.45	41.347	31.288			65.75	75.736	48.751	20.64	55.685	57.958	107.276	17.662
	29.777	35.453	34.837	35.742	34.56	43.545	39.562	38.509			18.899	89.208	49.647	36.295	23.179	51.931	60.398	34.836
	29.374	33.483	47	30.219	45.668	35.886	43.157	33.956			79.916	33.933	139.069	39.324	85.086	50.522	79.386	52.973
	30.031	32.86	33.679	42.73	38.588	33.69	35.194	31.043			18.477	102.5	74.532	31.37	65.699	53.319	16.516	30.674
	30.06	31.865	32.713	27.69	36.631	43.045	28.833	31.797			20.47	26.541	16.989	37.34	44.579	73.197	19.267	22.008
	32.021	38.629	33.458	34.774	45.633	40.623	26.12	40.156			42.411	116.121	26.333	34.548	104.834	76.057	16.741	58.27
	39.055	32.064	31.275	37.835	38.698	34.774	34.114	30.46			37.451	65.285	19.634	87.841	88.72	26.57	34.029	18.452
	37.018	33.797	33.892	35.509	36.073	49.75	33.615	33.66			19.636	19.516	108.73	28.139	24.569	70.733	38.887	44.234
	32.979	36.018	32.947	33.908	46.805	37.292	32.536	34.198			15.035	29.009	25.244	27.183	45.003	74.026	38.365	29.599
	35.292	31.088	40.064	37.465	35.753	56.067	31.936	29.218			20.012	17.846	132.397	69.24	62.212	130.953	15.52	17.437
	34.449	36.547	31.347	34.99	44.515	44.514	34.975	42.885			16.313	53.665	21.389	42.475	69.654	59.174	18.769	94.446
	35.143	30.872	33.322	33.98	34.903	42.661	37.923	29.36			19.086	17.628	24.496	81.026	20.976	61.051	35.093	39
	30.338	35.354	32.561	31.52	38.061	37.319	34.929	42.938			26.648	31.677	21.816	25.216	72.25	18.674	67.112	96.62
	38.472	32.612	32.942	30.688	33.417	49.879	29.319	31.661			76.967	26.165	52.826	21.543	25.305	131.614	20.894	22.034
	29.238	38.525	31.507	30.739	36.923	41.393	30.667	37.814			26.325	68.549	21.797	21.713	43.358	78.592	80.153	54.897
	34.41	35.659	30.779	34.37	39.301	43.285	31.741	34.08			18.165	48.786	24.062	28.946	73.803	89.65	15.748	42.887
	37.25	36.459	31.254	33.68	35.617	38.566	39.685	30.954			52.517	39.472	15.884	19.392	51.468	50.309	73.545	31.736
	32.26	37.229	34.264	33.523	35.053	38.531	30.594	29.711			19.595	59.25	78.549	78.483	56.553	55.392	27.51	18.602
	35.207	34.504	33.559	35.142	36.404	47.424	32.408	31.522			17.8	18.203	36.89	23.434	53.883	71.263	14.993	28.704
	30.444	30.832	30.91	35.049	44.334	44.621	30.585	30.848			20.53	17.993	34.15	36.39	59.779	40.309	23.993	53.594
	35.991	28.812	29.993	32.37	35.318	40.304	40.27	38.64			29.926	23.804	55.688	81.555	46.568	52.87	47.515	43.112
	33.296	35.123	34.873	31.426	33.654	38.094	29.637	32.615			42.98	27.929	78.858	21.89	21.615	56.216	29.519	28.453
	58.542	32.367	31.021	33.433	35.108	28.098	29.683	33.78			134.984	72.588	26.667	81.587	31.127	27.618	23.929	88.064
	29.504	32.651	31.932	30.548	35.043	37.967	32.262	30.7			54.008	27.161	18.748	31.204	25.724	43.072	16.648	35.641
	29.684	37.378	35.86	32.648	40.401	38.871	31.191	37.184			16.59	183.101	63.302	31.898	73.937	24.122	22.735	116.605
	30.85	31.331	31.535	36.037	42.496	37.624	29.788	29.763			20.752	27.127	50.95	39	125.25	25.957	42.382	21.198
	29.689	33.904	30.469	30.632	35.718	35.358	33.707	28.496			26.167	80.912	20.091	20.474	23.204	19.3	61.162	18.104
	35.662	45.208	31.714	35.992	34.523	38.856	32.721	30.468			52.628	46.539	18.098	27.598	35.699	65.336	54.57	47.816
	34.072	30.403	47.958	35.504	40.629	41.608	38.232	35.578			19.576	22.948	51.565	22.035	78.691	66.427	36.625	87.194
	35.698	33.327	32	31.133	35.475	38.706	30.784	33.812			34.849	79.785	15.548	20.743	26.994	132.29	22.721	48.248
	36.935	29.993	33.295	36.976	37.074	38.389	33.614	31.794			76.191	19.811	38.863	29.012	36.485	21.137	35.257	19.849
	35.645	30.543	30.921	38	34.594	34.822	30.885	35.421			35.124	25.907	30.139	87.055	26.361	20.478	25.592	49.343
	36.913	31.186	29.18	33.655	34.957	35.036	35.677	30.858			25.139	18.754	20.195	19.017	23.883	22.796	84.451	19.142
	30.451	34.564	35.446	31.41	37.24	42.069	37.769	40.377			48.035	123.762	21.752	22.611	59.109	52.54	26.457	81.987
	29.008	31.157	34.368	35.81	41.702	43.171	33.842	29.527			29.211	17.634	24.184	26.587	92.8	75.603	38.935	26.713
	29.649	34.248	28.385	38.567	33.793	28.958	26.823	31.976			29.887	37.752	28.756	37.654	18.172	66	26.221	20.094
	35.744	39.772	32.312	31.883	35.688	37.938	30.471	33.53			61.244	26.152	40.944	28.66	36.927	104.453	29.739	22.746
	29.433	31.577	32.333	36.286	34.744	38.826	32.081	34.252			16.851	26.301	46.937	28.333	48.177	43.261	66.007	36.286
	30.547	34.152	49.162	50.824	35.571	37.992	41.053	34.049			25.884	57.996	55.369	37.648	31.18	88.376	87.42	59.873
	34.013	31.969	45.934	33.022	37.147	48.744	34.658	36.817			19.306	31.688	63.762	26.09	60.387	35.326	77.594	60.664
	38.923	32.994	28.122	34.201	36.532	35.5	33.429	30.366			68.064	71.419	24.143	67.951	42.207	77.159	19.881	14.48
	33	33.442	31.057	35.564	35.933	34.543	29.348	31			51.261	24.411	27.324	72.369	39.317	67.511	15.711	20.364
	36.657	31.765	35.455	35.289	39.638	32.357	33.296	30.398			29.287	22.414	90.756	18.32	57.402	32.857	15.637	14.504
	34.772	37.955	29.718	31.814	36.009	34.554	31.496	30.658			41.557	33.185	18.736	42.297	25.404	74.649	21.445	72.697
	40.404	30.84	31.4	38.667	47.452	35.188	28.895	33.48			37.776	17.809	19.724	64.302	68.091	54.757	16.762	27.484
	28.747	33.169	33.541	35.568	47.147	34.398	31.409	35.418			17.075	21.435	43.623	33.318	58.84	31.22	34.418	80.426
	34.846	36.247	30.573	33.758	35.72	32.598	35.46	29.538			18.743	56.747	50.308	83.917	22.187	63.843	41.939	45.683
	35.805	31.373	37.967	37.648	39.223	30.565	43.966	31.049			52.051	17.373	69.94	31.238	49.541	22.244	43.937	16.516
	34.826	34.621	31.051	34.074	37.661	39.413	36.033	29.881			17.042	18.698	49.686	86.095	43.748	76.18	31.135	20.819
	28.131	37.211	31.448	35.212	28.616	40.83	32.144	31.328			23.138	35.727	18.292	19.409	16.776	56.729	68.544	57.226
	33.605	35.218	32.33	33.156	37.338	33.475	29.757	37.359			19.016	20.158	64.648	70.213	45.21	16.883	27.026	46.588
	31.974	30.672	32.486	46.26	41.686	37.993	39.791	28.077			67.061	17.641	77.312	37.595	40.232	90.065	92.047	14.952
	34.155	31.331	32.01	33.607	36.73	29.737	37.189	29.692			59.69	19.677	15.594	114.25	24.556	21.325	72.416	19.077
	41.554	32.436	32.084	32	41.026	33.48	28.584	30.826			35.647	21.308	71.221	26.462	30.49	65.073	20.442	17.123
	33.394	31.299	33.016	31.011	37.262	34.678	28.619	29.134			67.629	29.467	93.64	23.785	95.162	113.195	21.063	42.947
	40.11	31.625	35.253	31.273	33.38	33.736	39.814	36.882			164.701	58.697	94.5	21.788	19.314	32.876	133.851	84.557
	30.304	36.493	32.008	31.114	35.336	31.34	33.129	30.88			25.99	25.426	17.738	31.848	42.513	88.76	30.047	24.984
	28.149	33.47	33.238	30.913	36.761	32.802	33.459	37.375			27.946	62.355	20.818	27.952	39.817	33.186	54.473	69.516
	32.829	40.903	31.833	38.222	50.351	34.583	28.438	30.667			19.612	107.403	75.302	73.588	19.554	62.705	14.547	28.687
	35.502	32.93	32.323	30.474	41.449	32.297	31.141	32.169			74.225	24.853	72.709	21.095	25.808	75.978	30.456	21.344
	28.377	39.4	30.821	32.818	41.648	36.316	34	29.482			56.623	49.146	28.493	30.462	63.154	97.407	73.82	19.628
	32.603	33.087	51.636	37.329	43.619	33.304	28	33.788			82.416	19.273	71.833	70.868	58.284	17.268	12.931	21.224
	30.363	32.321	33.401	33.211	40.182	34.445	28.694	32.774			24.832	50.978	77.79	36.505	26.526	102.445	15.632	28.226
	42.152	39.562	34.99	32.542	41.096	33.333	42.768	32.965			31.843	45.798	77.828	45.153	30.053	34.326	111.777	24.313
	32.714	32.308	34.662	36.891	48.126	32.229	33.115	30.671			28.131	46.916	105.719	40.609	49.929	58.031	98.273	30.816
	31.557	30.32	32.399	34.371	49.953	38.511	37.188	30.528			18	17.104	67.324	90.266	62.298	42.19	62.404	24.52
	35.363	31.239	33.649	36.63	49.177	34.491	28.973	32.366			73.03	34.009	69.06	48.688	74.323	26.647	24.906	17.097
	42.833	31.792	28.495	35.336	35.287	32.695	38.147	38.057			36.111	40.396	21.086	43.584	44.985	25.924	25.201	75.953
	30.094	32.51	33.599	31.919	41.248	35.379	28.829	32.268			57.689	86.732	94.431	28.099	48.328	68.526	17.524	17.807
	30.662	31.099	30.692	35.59	49.285	37.104	39.449	30.928			18.676	24.685	25.271	35.194	92.168	84.963	94.023	54.954
	36.943	38.432	33.828	39.757	40.366	40.496	35.578	31.607			20.574	35.868	22.929	34.125	41.634	93.695	38.304	19.525
	35.252	31.436	30.435	41.905	43.139	44.95	32.822	31.821			17.55	31	40.068	36.009	33.713	116.954	16.119	22.992
	38.317	39.917	30.705	34.065	40.582	32.03	32.977	28.685			20.649	64.264	41.811	34.151	25.426	48.84	57.258	34.349
	38.123	29.448	50.875	38.217	38.233	30.254	37.326	39.02			29.031	17.615	56.386	60.713	22.182	41.689	67.837	96.151
	34.681	31.494	32.068	31.788	47.432	32.869	33.32	40.508			17.207	58.096	25.282	35.432	62.129	31.886	28.059	74.531
	30.48	32.919	29.309	34.483	36.212	31.788	33.671	31.503			23.386	90.557	15.072	76.28	54.77	19.654	37.132	38.632
	40.392	40.782	33.57	36.196	40.876	36.745	32.077	31.729			39.221	73.806	72.305	28.839	29.095	82.731	43.749	32.009
	33.069	30.763	36.037	37.017	44.729	28.945	32.516	32.227			75.147	20.661	41.431	66.221	88.757	20.844	38.044	22.977
	30.269	30.981	40.639	37.946	49.356	32.143	30.105	34.232			46.785	24.771	77.813	74.054	48.792	17.626	44.797	52.992
	36.169	31.083	27.724	35.052	54.628	29.291	31.464	37.621			21.285	43.636	33.545	79.574	108.473	16.603	60.072	97.924
	36.29	44.74	35.903	35.03	44.406	28.725	40.406	31.227			17.692	44.167	59.879	49.104	69.429	25.792	72.514	18.617
	43.369	37.154	31.491	40.381	47.306	28.377	28.718	30.245			113.453	21.366	22.83	69.769	55.063	21.2	21.911	103.318
	37.206	32.201	32.272	37.39	39.527	28.982	30.468	34.983			67.181	52.978	26.713	24.86	53.323	17.053	29.076	51.28
	32.675	33.32	31.79	32.526	43.72	33.406	32.62	34.677			54.234	74.104	30.124	61.248	47.484	106.265	50.86	47.089
	29.471	33.485	32.725	28.311	38.423	30.523	38.067	31.862			17.529	60.919	62.185	34.489	23.492	22.224	44.577	29.312
	28.625	43.559	31.919	31.597	39.675	30.728	29.85	28.939			17.288	37.375	14.659	23.747	22.208	21.568	72.569	18.781
	31.554	31.241	30.054	30.67	39.098	38.39	30.274	29.459			33.489	41.555	21.504	24.8	18.82	103.797	45.571	16.733
	32.024	37.854	30.706	34.121	35.239	35.106	32.464	30.806			50.944	104.213	18.641	80.057	58.679	81.398	18.714	23.672
	33.725	38.446	29.471	28.954	40.557	30.365	32.224	39.734			88.036	67.885	23.179	20.425	25.374	25.77	84.824	96.121
	35.772	36.802	32.538	32	57.297	30.965	35.16	28.45			22.228	60.132	18.674	22.602	55.51	66.987	24.314	14.672
	34.007	36.627	32.414	31.444	45	32.023	33.535	31.357			104.429	23.382	19.281	30.556	39.288	18.408	24.411	51.773
	34.324	38.481	31.043	38.24	41.233	31.892	32.728	32.814			17.559	66.266	25.014	78.789	51.127	47.705	25.968	43.838
	31.265	36.748	31.808	32.383	41.17	28.304	31.066	33.24			17.133	19.439	75.11	50.656	40.682	20.384	41.821	44.17
	37.877	38.065	27.134	31.569	39.677	30.4	34.02	29.689			40.228	75.337	17.724	36.606	57.165	25.553	63.888	22.378
	32.133	31.214	30.281	34.789	35.234	30.641	32.11	34.151			61.633	23.469	41.745	20.423	17.883	32.959	43.687	84.968
	30.753	34.294	28.055	35.873	39.964	31.835	35.852	28.784			31.876	17.349	32.142	57.345	25.764	24.368	56.958	17.905
	30.551	31.702	33.69	35.204	41.38	32.067	32.915	31.761			19.093	33.319	55.381	19.037	48.807	29.015	51.113	28.239
	32.783	33.085	30.309	32.076	37.993	31.696	28.835	28.435			58.993	46.655	45.574	47.898	30.177	31.262	20.843	28.587
	35.201	35.352	28.071	34.972	44.537	39.131	29.496	30.882			25.119	20	45.071	34.162	59.892	53.987	25.496	15.875
	41.906	31.234	32.932	29.532	47.22	30.845	34.105	29.808			48.758	22.708	57	30.34	38.777	38.085	44.444	16.958
	33.132	33.608	30.89	29.669	48	35.303	29.35	30.921			93.395	26.753	57.994	33.102	66.376	73.142	23.044	24.276
	35.276	27.429	29.151	32.523	38.737	33.022	43.539	29.214			98.69	15.679	20.325	17.312	20.058	66.246	50.264	18.756
	29.379	34.053	28.426	32.202	36.765	38.789	32.14	34.326			20.664	20.405	18.124	17.202	83.63	119.053	31.652	65.986
	45.521	39.443	30.545	36.39	32.634	37.756	30.847	31.52			41.308	33.118	58.38	21.143	29.962	38.715	25.145	47.375
	40.983	31.072	31.568	32.648	38.854	28.032	34.287	36.957			46.654	45.302	69.816	56.368	23.55	20.04	31.155	70.446
	30.915	42.161	29.878	39.215	30.344	31.424	29.419	31.87			19.979	38.133	16.211	82.087	30.844	43.654	26.527	19.455
	32.891	31.474	34.091	34.565	40.03	37.861	29.031	30.893			67.212	63.486	38.43	17.593	44.767	46.35	14.729	25.679
	31.532	35.813	31.615	35.852	37.38	30.078	30.258	29.91			107.887	66.71	19	33.614	79.171	40.75	19.021	29.713
	31.79	35.995	31.862	37.633	42.792	34.549	33.058	28.19			74.916	48.431	22.877	101.939	28.039	36.173	17.532	13.585
	35.772	31.607	33.078	35.943	31.993	37.146	33.493	31.5			18.037	21.929	36.026	78.56	46.842	75.684	14.956	38.963
	44.333	34.805	33.109	30.919	40.595	28.511	29.938	31.129			37.86	21.624	18.438	27.602	41.049	29.57	22.786	22.836
	35.342	37.416	29.304	30.941	48.551	34.491	30.252	28.264			24.045	73.307	15.955	33.03	113.895	85.154	16.315	17.529
	35.835	34.779	28.789	32.893	46.943	30.571	34.647	30.351			18.579	25.368	15.408	17.986	42.981	15.373	72.916	23.711
	36.915	30.603	32.496	30.496	40.626	27.587	31.218	30.628			72.945	17.426	30.726	19.48	76.173	32.755	32.585	19.839
	34.572	34.055	33.706	31.889	36.154	31.114	39.249	28.487			19.13	19.385	78.735	34.133	91.661	22.456	74.809	21.383
	28.043	33.877	29.071	31.083	40.238	36.665	27.843	30.441			17.609	77.667	17.41	20.483	83.894	43.932	16.85	25.221
	35.623	33.609	30.348	41.512	45.361	29.331	29.892	30.813			17.369	17.078	23.203	118.353	81.662	21.663	17	36.866
	32.753	30.536	30.178	34.993	31.905	30.568	33.671	30.742			65.096	17.298	20.803	19.343	45.611	41.508	22.126	14.633
	34.909	33.659	32.246	32.48	35.53	29.817	42.905	30.866			52.239	18.196	59.839	28.26	62.215	50.254	85.206	17.276
	32.247	32.27	32.423	31.254	45.347	32.05	30.687	31.788			31.169	52.508	29.35	40.944	70.858	60.486	28.649	31.196
	39.068	34.524	33.134	31.932	39.921	30.278	32.364	37.577			45.17	31.038	45.485	28.981	32.413	44.788	39.514	69.883
	33.012	36.632	31.418	31.976	34.424	31.14	29.7	38.642			47.663	115.506	41.814	38.602	83.478	58.389	16.215	75.384
	36.028	32.57	30.313	35.248	53.387	28.841	35.601	30.917			31.574	73.265	50.754	20.349	118.895	33.28	25.787	40.861
	26.06	30.409	45.163	36.151	35.163	27.654	32.369	37.72			19.06	32.031	55.471	19.593	98.462	21.211	51.251	59.575
	37.127	32.398	31	31.541	41.423	37.59	31.908	30.235			53.948	14.088	27.65	20.59	59.134	30.106	17.217	16.383
	31.771	32.796	31.468	32.223	40.454	30.377	34.392	38.375			40.736	19.408	26.211	48.043	58.392	50.774	64.401	71.245
	45.912	31.083	31.783	32.716	49.344	34.775	38.459	32.114			77.974	23.271	52.24	44.801	88.68	58.93	83.365	50.897
	29.179	31.815	30.672	31.667	52.438	29.368	42.126	30.088			50.841	34.457	32.664	37.417	171.456	46.534	49.141	16.69
	35.319	30.375	30.806	31.333	48.511	31.835	33.607	31.382			19.912	21.485	42.121	22.239	62.472	25.443	34.649	50.382
	33.062	30.554	30.793	32.424	40.934	29.262	35.351	37.139			16.15	22.162	21.058	20.984	43.102	36.205	43.083	42.113
	32.178	33.708	30.192	34.034	43.826	33.106	38.684	28.934			19.326	32.031	19.971	23.899	67.938	48.617	58.717	17.396
	35.394	32.194	30.492	38.328	48.686	41.073	33.869	33.263			23.629	50.859	44.538	48.312	66.61	65.927	70.314	47.049
	37.162	34.406	33.253	35.449	39.163	30.619	31.703	29.964			57.974	17.355	17.646	151.818	100.652	38.604	29.917	14.414
	34.894	31.989	30.788	33.574	34.099	37.827	32.312	35.401			29.947	38.319	52.987	50.245	36.269	37.066	42.372	39.364
	34.612	30.766	30.244	36	51.922	37.588	35.929	29.853			40.587	34.614	56.37	51.258	155.027	77.282	44.288	15.904
	32.052	30.92	32.615	32.671	38.684	30.239	32.935	32.36			23.241	23.362	74.291	60.165	17.059	22.364	15.64	25.913
	31.31	35.16	32.325	39.259	43.148	29.753	29.264	30.085			20.593	31.244	23.382	156.222	43.3	26.514	20.301	16.539
	47.407	35.341	38.796	36.475	38.825	30.429	30.146	31.362			146.209	24.253	41.239	40.8	62.65	41.842	19.268	31.724
	34.55	29.748	29.411	31.775	35.838	37.888	31.084	34.318			58	18.78	22.795	71.81	30.855	100.562	37.961	79.595
	30.431	29.837	30.647	35.925	36.359	30.189	34.618	30.75			30.889	16.744	17.261	34.936	24.153	33.538	21.717	35.13
	32.916	31.875	30.773	38.69	40.821	32.914	36.43	30.934			79.873	40.072	17.359	84.063	48.295	63.817	39.477	17.839
	40.109	35.514	46.948	34.503	52.072	32.115	39.547	33.322			39.397	88.352	51.653	67.612	121.526	24.984	47.94	37.893
	31.301	30.939	34.812	31.604	33.425	32.901	30.824	33.647			16.761	24.263	30.846	23.559	18.082	75.978	24.229	34.622
	38.342	31.685	31.722	32.068	37.727	33.256	31.213	31.165			26.1	46.323	21.783	33.728	35.227	69.287	19.073	27.974
	32.772	34.146	30.881	30.935	34.237	41.755	31.5	40.855			56.772	24	23.044	21.058	28.544	106.794	49.327	55.368
	28.937	30.531	40.554	42.359	48.948	33.803	39.301	30.481			21.811	52.367	57.314	46.735	41.565	32.695	129.31	29.97
	43.401	30.617	35.583	36.011	33.72	29.735	38.414	35.146			50.28	18.984	97.523	16.747	19.818	52.25	29.776	65.604
	34.952	30.941	34.336	42.031	36.902	31.009	37.371	34.049			42.329	16.153	78.007	27.903	29.043	20.098	60.434	58.665
	36.678	30.989	34.977	51.929	49.477	29.706	31.691	31.104			59.909	19.063	110.137	50.156	113.91	38.588	46.382	50.742
	31.959	32.264	31.714	34.857	39.753	39.026	33.606	31.578			77.903	63.061	18.447	17.552	35.9	64.253	21.049	42.283
	29.493	30.22	31.552	36.199	42.627	38.469	28.137	31.466			36.418	21.702	53.896	44.887	49.745	73.864	24.137	20.759
	29.676	30.678	32.253	34.23	40.05	39.333	34.68	31.478			22.122	22.377	21.857	29.252	20.223	53.4	56.248	32.928
	38.492	30.551	31.131	32.374	36.432	30.439	29.667	31.783			36.18	18.972	17.656	73.637	21.176	21.404	47.462	22.514
	28.085	36.125	30.489	33.782	39.337	36.77	34.108	30.925			16.605	43.281	23.046	24.065	46.503	72.406	15.389	21.575
	38.569	42.005	36.256	31.791	46.093	38.662	29.417	31.472			65.238	63.48	65.222	21.248	83.539	64.312	20.68	29.756
	31.471	30.337	31.992	32.17	38.718	29.832	32.406	30.776			87.529	22.376	47.216	55.371	23.007	16.224	73.748	37.468
	30.85	35	30.931	32.151	35.628	42.294	30.767	30.991			25.118	19.77	26.337	25.084	36.905	55.882	16.226	20.574
	36.252	32.76	32.755	30.733	33.965	33.149	30.763	35.688			74.357	47.549	22.473	38.278	42.704	36.112	37.309	19.935
	34.861	30.948	31.087	32.852	37.595	44.298	34.35	31.125			40.545	16.792	17.893	66.623	74.462	61.798	52.179	14.683
	29.885	30.633	30.392	31.547	45.393	35.284	35.688	36.98			21.451	21.475	47.8	34.015	47.62	57.64	36.145	20.99
	36.283	42.416	30.719	37.167	42.693	31.023	30.223	29.62			23.606	36.425	46.62	53.777	66.677	44.508	19.357	23.344
	36.846	30.404	32.481	34.922	35.955	35.708	33.246	35.294			49.492	17.939	30.923	66.376	83.881	69.363	20.656	18.313
	29.932	34.566	35.146	42.069	36.602	35.045	31.328	31.622			24.265	37.735	70.78	44.954	46.05	51.888	22.451	22.459
	30.143	30.56	34.817	36.839	35.022	31.426	31.411	31.773			19.636	29.055	41.422	72.065	28.525	20.868	20.821	37.84
	28.704	33.268	30.818	47.815	39.359	35.525	32.331	32.118			19.222	61.251	14.664	89.918	40.87	53.381	24.94	17.661
	30.953	36.036	37.565	33.559	39.175	41.225	36.734	33.517			18.338	61.23	53.953	19.603	68.304	71.261	44.915	17.282
	30.285	30.325	30.919	33.885	33.952	32.068	43.877	31.741			45.875	27.119	16.447	79.814	29.733	28.846	45.379	44.741
	43.578	34.387	29.664	32.329	44.305	35.415	31.129	33.656			42.326	43.323	19.029	42.854	63.753	59.923	41.113	40.67
	32.678	31.235	30.816	37.889	34.877	36.958	30.554	30.993			126.487	29.993	20.408	29.03	52.749	41.406	20.132	44.116
	31.34	30.662	33.456	32.587	36.416	35.012	34.727	30.772			45.423	20.963	72.423	108.233	74.148	27.542	32.51	26.735
	29.899	34.435	31.064	32.211	36.389	30.537	30.83	31.81			19.809	53.831	15.239	20.445	30.186	16.138	20.28	38.17
	30.465	36.802	29.503	39.4	45.37	30.914	33.605	29.586			41.735	55.179	15.333	86.314	71.221	17.742	26.155	18.843
	30.407	34.876	51.904	30.971	39.324	29.647	31.708	30.578			34.336	56.545	184.206	35.143	66.394	45.321	47.257	15.289
	36.288	33.016	30.649	33.508	34.054	34.224	34.783	32.052			24.018	36.19	54.623	60.815	36.879	43.985	97.265	32.565
	33.623	30.527	33.255	32.488	40.242	34.118	30.612	35.755			37.113	18.581	20.346	29.484	64.693	19.225	20.978	20.571
	31.377	34.428	31.717	30.757	41.927	40.216	37.049	36.214			14.918	25.036	19.535	20.397	41.347	100.227	55.104	42.526
	28.803	32.734	31.271	30.081	34.057	38.364	34.106	31.341			47.457	59.124	18.822	21.032	38.557	86.414	15.023	21.293
	29.87	39.019	31.244	34.973	40.373	37.41	43.671	30.877			20.667	63.383	17.496	18.784	43.327	81.487	97.835	19.833
	34.295	33	33.632	32.752	40.867	31.444	33.385	31.786			32.209	70.649	67.171	17.414	72.587	21.478	53.919	19.274
	30.255	32.435	32.28	37.81	41.055	30.963	40.036	35.805			19.248	72.565	34.742	31.109	63.561	17.578	57.253	75.708
	35.594	30.906	33.092	35.089	54.831	32.046	34.032	31.43			17.18	33.96	18.642	19.137	79.88	20.595	70.253	29.076
	29.771	30.413	33.444	38.11	35.906	35.959	40.29	30.593			22.479	17.685	46.611	45.171	46.3	50.565	65.467	30.317
	38.579	49.335	31.014	36.052	37.367	42.354	38.987	29.28			79.607	60.101	17.176	36.046	52.305	91.1	87.21	16.466
	41.192	40.149	37.474	33.824	42.477	30.753	31.677	32.511			28.052	31.901	30.066	17.944	124.94	18.637	25.866	34.461
	34.493	29.916	31.192	35.021	42.044	35.367	43.825	29.667			44.423	18.496	58.391	24.465	65.4	50.133	105.837	27.254
	30.361	31.644	33.858	31.578	34.993	36.295	35.333	30.62			45.507	81.111	24.811	30.889	64.146	44.047	17.56	34.367
	35.688	31.184	34.378	35.763	45.605	39.538	32.255	30.361			24.37	50.476	35.341	19.681	152.402	113.831	24.726	16.934
	30.531	30.368	30.674	30.932	36.567	29.847	38.821	30.358			52.734	40.158	19.136	51.568	72.823	44.127	48.851	33.51
	30.639	38.197	33.847	31.786	32.47	30.205	35.055	30.328			16.429	55.96	70.107	19.616	28.8	15.656	68.097	16.746
	36.246	32.625	33.133	35.475	42.336	40.623	35.741	30.159			21.571	28.422	16.571	18.959	73.031	99.651	47.933	20.848
	29.4	31.95	31.409	30.088	39.881	33.094	31.821	33.328			15.069	18.393	20.843	23.058	78.671	28.057	44.468	38.789
	32.305	30.706	30.679	34.98	40.627	38.914	35.201	38.752			21.585	21.199	16.872	73.734	32.892	112.562	16.669	77.453
	36.345	37.204	30	47.267	34.448	30.012	32.78	30.459			45.446	58.286	15.389	51.982	29.776	38.696	90.86	15.413
	30.627	33.536	33.759	32.476	36.156	43.358	35.931	31.634			35.968	31.478	50.975	27.943	81.125	88.177	45.425	17.348
	31.641	31.795	33.511	36.758	53.83	33.761	30.756	30.481			66.45	74.57	18.045	62.346	124.757	29.978	21.374	14.893
	28.737	35.25	36.14	35.811	33.414	40.541	32.057	38.549			16.884	24.076	85.169	31.83	40.117	90.744	39.437	77.872
	31.065	37.995	30.949	35.068	41.894	36.376	34.08	30.018			22.685	76.222	21.49	61.513	43.665	58.752	42.413	24.862
	37.996	45.34	32.297	39.671	37.412	32.336	30.582	32.875			88.824	53.048	25.818	72.477	94.598	61.792	19.877	67.551
	37.321	37.133	31.571	34.724	35.635	35.565	44.969	31.299			49.791	134.973	38.759	93.224	23.327	68.075	113.698	16.707
	29.734	30.05	32.237	37.062	38.916	37.829	44.31	32.134			20.319	19.336	17.026	48.421	26.542	100.322	68.042	54.536
	37.693	34.478	32.351	31.822	36.41	34.132	34.856	38.432			41.714	17.843	64.92	20.156	29.54	29.407	49.321	36.511
	32.147	34.423	32.859	30.937	38.702	33.157	39.204	31.703			66.25	19.39	67.089	18.448	17.851	84.138	69.414	20.617
	35.56	33.516	32.86	30.969	33.191	33.816	34.601	29.052			21.241	25.413	22.097	19.859	26.4	66.6	21.162	14.53
	33.7	29.394	33.256	35.337	34.467	34.153	32.36	29.515			30.244	17.418	28.718	17.596	18.788	31.526	24.547	16.877
	36.074	34.193	34.703	35.765	38.319	34.234	31.514	31.566			21.062	28.487	30.283	88.515	58.659	19.477	27.754	33.86
	29.618	35.493	32.044	32.055	31.669	37.155	30.389	36.911			19.007	98.545	25.533	21.743	32.415	58.578	14.611	27.927
	34.974	42.058	31.963	34.891	39.209	36.344	33.851	30.752			16.149	30.973	50.89	22.207	18.364	84.987	83.626	23.156
	28.804	33.886	32.452	36.644	39.272	37.535	41.575	30.518			18.757	51.669	16.833	31.811	128.982	36.545	70.902	21.655
	33.392	41.301	29.845	26.883	28.793	35.229	30.438	28.367			77.741	71.255	16.34	20.043	24.207	58.458	15.868	17.49
	40.016	30.384	32.816	35.509	32.938	32.641	35.884	30.521			43.3	37.659	68.774	19.786	25.487	53.076	52.733	20.9
	37.089	34.682	32.732	32.907	41.048	32.437	44.05	30.576			54.178	22.382	18.16	24.371	56.09	47.085	50.265	20.682
	33.976	35.949	33.886	34.068	38.497	30.638	35.682	32.329			82.032	61.574	62.357	67.322	82.177	25.587	48.921	36.143
	27.69	34.325	35.095	38.233	40.843	37.761	36.838	30.851			18.294	41.467	24.314	94.361	65.108	71.949	75.7	24.575
	37.046	30.908	32.161	32.176	38.135	30.185	39.565	31.061			67.303	18.337	28.685	85.486	42.574	21.105	72.117	35.712
	36.033	29.684	30.922	34.125	37.056	44.047	31.599	33.98			69.231	20.872	16.223	23.054	42.69	160.547	35.875	42.241
	37.202	31.038	29.292	38.357	40.981	30.959	35.923	31.306			47.167	34.244	19.701	84.087	55.529	41.678	20.665	27.683
	32.246	34.299	31.06	34.315	40.436	33.55	35.805	31.806			28.679	24.495	13.904	19.161	56.604	45.586	47.396	15.513
	32.91	38.988	29.686	42.442	47.244	29.423	34.281	31.957			94.647	40.245	20.763	39.233	56.411	19.375	55.911	26.316
	36.446	31.938	32.955	35.166	29.125	31.713	35.955	31.492			78.913	28.389	82.306	44.503	25.462	27.383	34.554	23.119
	33.701	33.691	38.672	36.685	30.867	34.882	34.574	29.923			39.796	19.78	30.134	67.603	57.292	44.6	15.556	16.71
	34.275	32.652	59.412	30.184	48.322	28.754	36.804	29.744			16.908	34.681	179.951	29.474	117.19	16.923	58.663	17.567
	30.871	33.224	33.556	33.388	53.208	32.155	32.134	30.606			36.785	61.684	16.511	29.087	67.589	21.544	47.634	13.596
	35.642	32.158	35.19	28.913	46.098	36.094	38.669	26.453			27.813	25.36	51.116	23.664	60.848	65.333	28.393	14.417
	34.131	30.264	48	35.009	34.293	35.817	30.866	31.97			14.786	23.38	36.901	64.726	93.043	127.274	28.345	70.881
	32.156	29.569	43.182	34.994	53.323	31.761	31.237	34.684			69.241	25.236	68.76	71.854	75.965	29.21	80.128	43.479
	30.791	29.707	33.042	27.074	39.871	37.173	33.74	31.505			25.062	17.186	20.612	46.022	36.137	103.755	40.667	20.18
	32.04	30.744	48.35	36.347	61.475	36.207	34.94	30.034			30.285	26.385	38.138	15.813	115.411	123.09	19.993	17.569
	33.261	36.303	36.878	52.073	36.476	30.561	40.952	34.004			40.037	113.662	101.453	66.377	111.597	35.245	52.605	66.16
	27.669	31.138	42.747	37.923	45	36.828	36.232	29.579			19.503	18.819	44.418	23.154	57.115	33.064	24.244	19.233
	29.351	27.057	32.694	32.252	39.764	31.356	41.071	27.95			75.152	20.874	17.176	24.953	43.169	58.329	42.494	54.038
	34.445	48.848	33.675	35.035	41.015	30.144	33.298	29.474			77.297	115.862	23.084	57.106	52.077	35.508	44.803	18.904
	31.61	33.189	36.079	45.282	36.788	31.054	31.068	30.241			81.904	17.189	73.348	27.158	61.911	53.584	26.25	17.786
	31.316	34.414	37.938	37.604	34.577	38.64	39.485	31.849			33.971	18.655	100.89	56.658	21.092	65.669	63.605	25.296
	30.934	31.263	34.218	30.259	43.486	43.915	31.63	32.183			20.699	21.832	17.269	24.704	122.064	108.077	39.425	41.606
	33.64	32.009	36.052	33.329	33.52	30.095	34.914	30.307			17.623	48.216	78.548	42.787	28.441	26.048	16.838	23.911
	30.647	34.091	33.044	35.821	34.36	29.349	39.626	29.789			16.333	30.443	14.324	16.25	27.912	22.705	77.135	14.534
	34.233	29.128	33.327	31.273	37.572	34.831	31.464	29.123			14.76	20.688	21.031	27.859	37.49	38.875	18.318	15.596
	33.342	34.401	33.034	37.04	34.567	36.047	32.28	35.621			16.816	64.599	33.386	45.992	44.512	79.492	20.168	70.379
	33.4	32.779	37.198	32.581	34.828	35.07	38.786	40.811			21.462	16.885	31.61	71.97	29.397	52.07	71.714	82.664
	32.314	28.718	39.204	31.954	48.532	30.479	35.521	31.266			25.962	18.096	41.413	17.75	135.412	53.994	19.333	28.984
	34.37	30.347	51.867	33.492	49.947	40.817	35.318	35.729			20.322	21.245	46.328	19.302	64.163	91.028	33.011	48.927
	34.695	37.434	36.968	33.671	32.626	31.352	31.189	33.421			67.872	64.937	83.027	20.257	21.992	44.782	43.711	19.281
	35.789	29.527	33.888	32	32.926	35.737	38.954	39.705			51.106	17.634	23.56	46.992	26.107	50.417	99.17	25.667
	39.288	38.038	32.986	35.221	37.774	37.052	38.216	32.802			75.069	76.93	24.745	81.291	62.03	58.746	57.486	40.667
	32.802	33.298	34.735	33.133	39.225	31.833	32.137	28.509			28.784	93.21	22.204	34.947	36.703	33.785	16.212	19.209
	35.9	49.581	36.609	34.279	32.977	27.901	39.641	33.625			53.444	48.737	59.592	25.93	23.636	37.916	76.99	13.819
	34.02	33.605	33.508	32.949	43.164	32.248	40.742	43.401			18.119	51.054	16.985	19.115	44.637	22.339	54.665	77.275
	38.461	28.176	35.544	35.105	41.767	28.634	34.75	39.51			69.106	23.824	47	16.6	61.648	16.723	18.592	40.005
	31.793	30.669	33.664	35.903	37.724	36.116	30.557	34.623			22.964	22.176	17.991	20.425	24.667	95.287	17.773	53.981
	30.969	33.496	33.941	40.86	33.123	39.932	30.597	35.897			14.891	19.695	30.563	97.404	51.6	44.341	27.75	62.564
	35.675	34.834	33.241	34.08	34.238	32.463	32.652	32.917			24.142	65.751	15.41	20.552	51.299	41.98	37.019	14.883
	31.329	33.72	41.183	35.201	47.069	29.966	37.305	49.566			46.14	30.053	60.875	59.544	85.269	23.991	37.616	113.18
	25.917	55.212	35.502	33.06	49.428	35.791	38.399	30.18			61.729	71.449	29.419	110.677	54.04	78.802	84.807	21.027
	32.818	43.127	33.879	31.4	39.949	31.732	47.843	52.163			64.682	37.777	28.644	70.267	48.471	44.704	108.244	116.198
	38.076	30.638	34.992	36.892	40.174	32.961	36.944	27.782			117.598	17.755	79.615	17.354	36.054	74.651	64.174	22.402
	35.873	25.459	37.149	36.514	39.057	29.012	42.832	30.221			15.81	16.306	95.298	17.869	23.34	29.012	108.516	26.4
	35.653	37.268	33.136	37.412	46.633	32.933	32.821	36.331			64.04	80.162	15.705	22.824	50.917	51.809	62.871	50.824
	39.232	25.163	36.706	34.322	40.364	33.703	40.5	33.809			76.725	18.556	45.047	19.322	28.008	81.358	90.059	58.749
	25.529	31.603	48.314	35.173	36.119	33.962	34.041	32.103			14.184	21.644	47.143	41.324	68.056	69.777	80.397	21.075
	40.944	34.037	37.552	32.179	34.092	35.498	37.613	36.633			42.685	49.896	36.648	24.953	31.541	127.951	70.982	29.322
	35.017	33.848	35.336	33.552	33.167	29.586	43.258	39.452			17.642	149.437	49.589	30.276	25.84	37.946	79.167	80.258
	37.091	33.565	33.815	37.25	36.026	28.015	39.227	32.419			51	24.315	37.774	116.828	54.571	31	49.358	23.324
	28.624	31	34.175	36.594	36.471	36.436	30.037	32.991			17.842	15.348	50.305	15.25	63.032	58.763	17.224	30.983
	35.209	26.323	32.084	31.962	39.772	31.056	30.92	31.663			19.791	32.29	16.178	20.556	19.447	19.641	18.115	29.629
	32.313	33.473	33.508	38.826	36.526	34.064	31.944	47.485			20.667	31.015	27.227	88.331	39.448	41.635	51.407	115.727
	50.792	31.944	49.312	34.964	34.031	29.813	37.142	33.63			41.836	33.589	46.786	18.718	21.344	61.48	52.47	35.645
	30.402	34.463	32.462	38.567	47.831	28.799	43.939	31.134			16.348	88.797	26.546	88.339	45.699	33.691	83.606	23.395
	33.333	34.091	34.01	32.737	41.291	40.228	31.245	35.28			24.641	20.855	18.304	59.491	133.889	95.506	19.934	86.8
	28.121	32.38	32.524	30.259	32.176	33.231	39.989	34.447			20.131	19.9	18.895	20.859	24.559	36.364	36.962	19.228
	45.148	34.309	33.75	34.939	34.415	30.941	31.336	39.286			31.051	28.65	16.954	25.985	79.483	51.289	14.712	65.37
	34.028	30.626	33.773	38.963	41.961	29.922	32.641	32.37			33.411	21.854	15.867	30.5	68.669	24.117	60.218	80.969
	34.134	30.892	36.401	30.903	38.177	27.773	33.136	33.781			99.639	21.55	93	21.226	45	16.325	72.156	71.927
	35.626	30.518	32.339	32.36	42.773	33.093	31.467	40.569			18.423	69.018	15.73	26.035	27.975	62.728	73.862	41.277
	35.323	33.777	32.586	30.647	33.664	32.312	30.02	31.742			26.262	47.946	16.647	45.793	21.646	76.761	16.262	29.157
	33.331	42.387	32.597	35.114	45.681	29.577	34.867	41.784			118.008	35.653	34.45	123.883	81.143	56.208	54.523	130.221
	34.991	32.7	34.516	36.837	37.44	30.589	38.442	37.487			19.548	48.375	25.782	31.849	45.694	68.062	29.981	87.833
	32.37	34.18	34.472	33.473	38.36	28.831	37.885	41.324			39.62	15.672	74.282	36.409	21.773	43.403	80.277	31.188
	31.024	24.684	38.18	32.892	33.208	28.298	36.307	41.423			24.312	14.084	26.592	74.358	22.726	22.981	35.642	90.265
	37.21	37.344	32.4	32.194	42.484	30.615	30.736	30.759			53.67	36.688	18.467	17.694	97.301	49.131	24.571	16.711
	35.505	33.257	46.359	38.614	38.892	29.437	41.559	33.233			19.019	18.899	47.718	96.835	44.369	17.816	113.189	43.08
	32.447	34.202	33.033	35.478	46.367	30.993	35.108	32.783			35.524	40.374	20.074	103.04	96.239	19.421	54.866	42.643
	31.218	33.86	37.394	35.764	39.191	32.497	32.901	32.355			16.496	22.019	67.075	22.179	18.941	35.479	74.621	27.942
	30.863	37.981	33.066	35.579	37	28.149	35.705	33.182			107.664	26.367	16.235	19.811	16.446	26.561	20.755	29.649
	36.013	34.667	32.759	32.967	36.724	27.929	32.015	33.008			58.377	20.061	17.776	22.348	50.212	15.134	16.289	93.878
	31.078	37.381	33.339	35.235	32.553	30.165	39.725	32.169			16.086	110.848	19.822	61.742	32.911	30.383	67.28	25.292
	35.431	27.294	31.845	35.929	33.336	31	42.031	37.202			50.75	22.426	14.964	23.584	30.866	19.979	61.991	59.552
	31.352	29.938	32.283	31.952	50.324	33.502	35.202	33.644			17	15.125	16.707	18.032	33.2	71.898	49.596	14.661
	41.39	34	40.923	35.45	42.122	27.917	35.146	37.437			56.237	21.664	120.007	65.532	66.733	24.397	29.333	34.964
	36.183	30.843	34.099	35.528	37.249	29.124	38.458	40.93			33.151	30.913	25.775	26.407	75.61	36.412	46.464	87.545
	36.228	34.85	38.721	38.512	38.198	34.664	30.746	35.745			16.956	44.9	50.332	69.898	21.032	97.196	18.366	44.517
	38.293	35.797	34.896	36.828	38.089	29.409	35.908	36.673			62.195	64.942	31.391	25.148	50.138	32.913	31.348	43.041
	36.133	32.027	31.058	42.885	36.815	42.56	30.68	31.179			15.3	75.009	26.736	39.836	26.935	124.46	15.442	24.208
	33.545	31.065	35.794	34.75	33.519	34.917	32.709	50.757			51.911	19.935	48.085	65.968	80.729	62.898	26.336	91.32
	30.702	31.009	35.243	54.242	44	41.252	30.391	36.509			17.894	17.833	31.103	186.25	92.823	104.734	20.07	71.037
	30.125	33.991	33.429	33.971	39.375	33.698	33.579	32.23			16.569	76.479	17.968	96.558	75.825	54.46	24.722	16.259
	32.321	29.966	31.953	35.176	36.44	38.964	38.229	31.93			55.367	19.44	59.403	19.647	121.774	91.861	57.191	28.209
	36.406	31.1	30.797	32.708	39.253	30.348	36.023	41.388			38.681	19.244	20.051	21.381	19	58.101	28.906	86.796
	30.407	34.74	31.704	32.059	44.838	30.791	32.186	30.402			16.074	94.136	17.776	27.474	57.072	46.891	53.263	17.232
	33.639	34.796	33.955	35.319	43.258	30.979	36.301	34.191			102.125	18.5	30.873	57.967	57.632	47.1	18.578	22.941
	36.886	31.425	33.433	33.743	36.962	31.2	42.242	42.218			15.807	92.651	16.481	87.723	31.466	17.731	126.785	120.415
	33.143	30.125	30.976	50.463	39.581	38.823	46.677	40.766			65.025	14.839	17.646	138.556	74.169	96.097	44.484	124.674
	35.729	33.57	31.368	33.136	40.323	39.116	33.43	32			20.217	21.818	20.91	79.475	46.667	78.655	67.425	30.106
	41.099	29.689	32.094	39.922	33.795	32.167	31.984	37.11			24.13	19.811	24.302	56.291	89.106	82.383	20.903	51.148
	31.281	30.602	33.817	36.181	33.523	29.22	35.594	31.168			21.844	21.277	37.359	17.798	22.275	25.974	19.559	16.611
	30.238	35.125	34.107	30.509	38.432	30.927	47.254	39.974			19.082	19.735	50.643	32.991	26.4	62.83	147.151	77.364
	31.562	32.731	33.387	33.571	34.614	29.357	34.69	32.142			23.64	20.146	16.072	25.978	51.121	37.632	65.732	28.934
	32.78	31.04	32.985	33.956	34.487	33.748	36.414	35.368			57.553	43.03	19.709	22.36	77.171	30.8	25.65	50.451
	30.385	29.237	33.08	33.452	42.576	29.46	46.719	32.682			19.144	20.483	17.885	26.478	38.455	55.175	81.889	70.506
	33.604	30.342	33.913	36.596	38.413	32.107	41.645	36.783			22.683	22.308	26.699	22.157	35.607	34.717	90.14	30.019
	29.721	37.699	33.423	35.549	34.859	30.086	40.493	33.956			16.26	24.176	78.846	77.118	69.244	40.517	52.612	36.422
	35.505	31.324	35.308	31.931	44.972	34.63	31.836	31.112			35.421	94.966	81.076	42.19	82.607	58.788	46.342	27.448
	38.07	30.037	32.458	35.208	52.667	32.927	37.427	40			67.274	51.61	22.702	27.802	87.311	50.253	44.948	46.069
	28.246	30.412	33.125	34.406	41.681	27.707	35.504	34.5			17.41	50.126	92.471	15.68	48.688	20.62	16.465	25.384
	31.992	35.552	32.545	34.035	36.853	29.474	44.141	48.045			52.394	16.479	107.436	68.728	51.618	51.179	139.217	75.555
	32.688	33.664	31.03	31.532	51.718	28.33	40.804	34.391			20.57	22.706	19.008	31.596	72.298	18.286	104.359	16.744
	33.716	36.452	34.36	32.117	39.507	30.81	43.055	36.024			73.302	29.344	36.539	19.117	65.02	18.699	58.103	54.533
	34.192	30.191	30.671	35.177	34.093	27.703	44.643	34.438			24.555	41.471	14.537	43.562	35.346	20.359	74.164	18.708
	35.438	35.848	32.475	35.849	36.795	29.162	42.437	31.591			18.038	17.41	22.992	18.538	43.146	58.942	117.924	14.83
	31.196	34.92	34.255	34	43.703	28.361	33.285	34.695			16	20.416	20.84	36.64	37.885	16.546	68.145	24.062
	29.404	30.742	36.541	34.451	43.44	28.652	32.698	36.856			24.894	19.447	48.807	31.069	68.158	25	21.813	42.56
	31.701	27.946	31.08	34.396	37.95	29.405	39.993	37.663			51.785	15.77	18.48	52.873	35.022	44.069	104.698	47.669
	31.416	29.608	34.015	33.324	39.397	31.53	31.027	35.174			73.071	19.515	59.771	23.338	54.824	20.48	15.681	74.697
	33.543	30.686	35.727	29.5	39.118	29.432	37.012	32.377			28.198	65.994	73.121	17.722	37.165	31.336	91.253	64.494
	30.836	29.494	33.41	33.155	53.108	32.819	46.046	36.846			17.145	15.722	21.308	32.741	53.041	46.691	53.995	46.341
	31.165	30.938	31.553	32.163	37.936	29.92	47.783	40.486			17.244	81.735	40.279	21.642	17.404	38.628	97.155	97.589
	30.789	30.618	30.598	33.395	42.657	38.542	34.871	31.356			34.211	43.164	19.638	20.353	62.933	57.477	34.209	35.589
	36.009	38.291	33.573	29.766	49.89	27.874	33.41	35.017			31.018	55.291	92.677	22.378	139.159	17.218	44.173	98.529
	31.584	30.492	30.969	33.856	35.909	38.153	39.856	41.502			48.674	61.911	15.408	38.328	75.686	98.445	87.033	55.117
	33.764	29.988	33.695	32.533	41.215	31.49	36.422	37.067			82.216	15.643	16.325	72.131	187.678	47.189	26.725	54.7
	33.349	30.104	31.567	35.681	37.392	30.853	36.38	34.096			18.714	32.535	38.134	28.731	19.636	45.332	89.667	38.746
	27.766	30.366	32.935	35.833	41.748	33.98	31.271	32.684			41.832	28.699	19.753	18.787	56.748	45.882	19.443	57.316
	39.009	30.551	31.113	32.548	32.136	37.788	31.723	33.504			44.832	39.826	33.742	42.137	19.011	70.792	23.362	46.16
	36	29.28	32.03	31.184	33.201	30.638	35.471	31.744			15.392	40.898	62.612	24.592	22.75	84.877	93.995	27.944
	35.409	29.846	30.126	35.764	38.466	30.786	32.829	28.903			21.382	20.243	16.895	20.593	34.864	27.748	39.009	25.831
	34.235	29.398	32.941	35.305	33.736	32.884	32.016	34.277			14.214	22.414	20	30.584	41.679	50.878	28.444	21.511
	30.231	31.112	45.737	35.742	32.615	27.638	30.325	39.831			15.679	18.809	42.268	21.528	29.081	14.801	21.761	40.225
	38.034	30.724	41.915	33.882	38.084	45.866	28.659	35.885			31.151	29.541	29.176	16.011	58.115	83.048	45.426	101.38
	29.768	38.559	33.945	31.967	29.165	29.408	36.301	39.362			21.726	48.811	109.086	23.843	57.256	26.423	32.528	38.475
	29.33	43.577	39.688	34.556	34.1	31.227	33.566	35.955			15.732	109.077	35.025	19.789	53.757	25.384	18.487	102.6
	35.286	35.212	31.543	40.133	40.322	37.219	28.88	32.636			21.764	24.587	48.622	32.051	76.14	108.394	56.554	27.519
	36.24	30.571	34.008	35.351	37.677	38.908	39.108	32.843			42.12	41.938	72.254	17.955	19.842	39.281	59	22.355
	45.64	39.941	31.89	37.729	31.446	30.89	42.533	40.402			81.503	89.711	21.17	28.674	38.61	70.512	34.493	85.872
	32.65	35.408	34.12	32.149	32.516	35.146	39.756	31.441			62.157	21.704	57.789	27.083	21.962	59.415	51.597	52.966
	36.341	29.197	33.966	37.392	46.574	33.443	33.724	33.514			16.198	22.932	36.621	62.392	69.544	60.599	37.08	21.101
	59.253	37.644	31.406	32.376	38.792	30.889	34.921	41.699			56.453	30.364	37.015	23.129	39.777	16.722	20.97	70.189
	54.054	29.127	34.557	36.756	41.736	28.606	28.455	34.465			54.118	17.4	32.887	25.8	42.989	25.26	21.598	52.349
	36.437	33.85	35.847	35.533	43.029	30.256	31.539	35.471			21.272	95.821	79.514	31.372	53.763	43.712	23.844	52.246
	46.734	31.11	32.638	32.052	33.101	33.333	33.917	41.974			48.745	57.518	26.236	19.66	65.711	88.359	19.871	161.188
	30.747	35.225	33.583	32.333	48.247	34.512	37.557	40.658			27.284	23.387	51.542	21.154	107.177	94.124	81.546	67.881
	31.362	28.785	32.993	33.642	40.601	31.712	34.611	34.364			60.698	16.744	20.301	19.2	142.988	70.34	34.906	34.295
	36.459	31.009	32.264	29.306	35.47	28.866	33.798	33.619			63.301	54.618	100.806	17.776	54.417	24.315	22.79	29.796
	35.285	36.872	34.245	36.769	38.06	30.497	31.98	32.4			15.769	26.496	24.518	38.375	28.299	56.521	23.49	33.51
	31.684	38.222	33.75	32.295	49.967	29.226	45.69	34.57			28.709	55.583	28.55	14.958	70.014	15.066	89.671	25.57
	29.814	35.162	40.695	32.58	42.68	38.939	35.438	35.127			19.736	20.559	111.104	20.672	33.51	32.413	43.852	51.406
	32.371	32.34	53.841	35.097	42.649	33.511	34.061	34.491			69	84.205	65.313	14.553	70.479	60.882	52.082	23.667
	40.587	33.975	30.889	36.783	40.908	31.326	31.736	35.318			59.048	15.932	39.626	73.527	94.532	60.232	31.545	57.86
	38.49	30.333	32.609	34.946	35.24	41.891	31.561	40.338			68.724	61.889	38	34.081	30.835	86.287	39.732	60.688
	32.791	35.474	37	33.082	37.024	32.09	35.026	37.725			128.429	16.855	80.041	55.651	19.049	45.192	28.33	62.785
	30.569	36.831	30.991	35.229	34.381	27.75	33.105	38.301			19.319	66.088	68.087	72.796	25.851	15.681	20.035	44.103
	32.202	36.809	33.189	35.705	38.962	30.417	35.219	32.847			58.273	53.527	82.977	69.877	31.838	18.312	54.615	21.069
	33.768	30.15	35.614	32.861	36.726	29.417	32.529	34.23			64.658	35.807	96.488	28.217	17.306	43.22	21.127	50.391
	31.827	29.071	30.847	39.268	43.786	30.581	33.276	35.016			79.112	16.469	26.573	65.655	43.781	28.634	17.122	53.695
	42.874	33.505	34.171	31.581	34.669	28.282	33.799	34.293			29.586	26.774	48.451	18.183	59.205	19.597	77.463	46.674
	34.5	33.891	56.557	34.885	45.946	35.539	37.488	42.467			52.942	16.713	107.371	17.584	49.587	76.199	47.698	48.876
	42.897	30.182	34.029	31.532	34.385	31.226	33.186	33.974			29.831	24.596	19.486	18.371	69.422	26.397	16.657	68.368
	37.612	35.914	32.702	36.814	49.713	29.288	35.492	31.825			36.959	26.321	17.179	25.294	47.449	21.11	19.343	23.119
	31.909	32.562	32.52	31.426	37.345	37.316	31.319	30.92			17.39	21.584	16.48	19.676	58.612	39.591	16.711	24.01
	34.219	28.648	32.523	31.889	38.657	34.37	33.102	32.292			53.497	14.867	16.364	54.008	31.266	74.529	13.659	53.94
	31.13	40.843	33.943	32.188	40.872	31.585	33.308	30.527			67.022	46.403	84.103	45.25	117.59	38.805	62.401	20.698
	37.08	28.77	30.947	31.048	45.768	27.659	31.524	32.052			41.43	19.59	19.98	15.776	76.866	22.333	20.159	27.781
	31.667	32.383	29.753	36.248	33.96	38.549	37.489	32.009			63.55	27.348	21.219	22.769	65.824	65.045	102.134	22.017
	29.67	36.812	32.444	35.802	51.018	28.086	39.594	36.793			25.313	21.8	20.837	20.336	43.493	15.353	47.808	55.873
	35.075	28.876	37.776	37.824	33.663	30.979	41.726	34.525			19.745	15.562	119.133	95.578	17.116	78.521	42.423	43.064
	33.08	33.459	32.195	31.231	54.719	39.208	37.96	35.274			72.236	31.046	46.69	17.504	46.703	67.036	98.234	88.185
	31.414	34.184	32.404	39.504	48.721	30.244	33.839	28.365			21.443	18.456	35.872	57.076	116.822	27.832	16.902	21.579
	30.494	36	31.408	30.6	56.008	32.956	32.889	37.027			33.506	72.774	22.169	21.4	48.126	17.437	58.327	41.733
	35.789	32.6	31.442	32.566	36.249	42.038	32.976	34.612			47.456	15.411	19.248	57.259	58.514	93.122	67.417	84.915
	30.093	34.536	38.849	40.15	35.645	34.174	30.861	33.44			15.796	33.024	29.689	44.178	46.69	42.725	15.902	51.952
	45.565	39.103	31.635	33.018	34.338	32.602	33.616	32.394			31.515	43.422	21.396	32.09	17.426	52.155	15.919	31.663
	28.529	29.629	29.5	34.221	40.43	35.086	34.904	30.627			23.75	46.205	15.735	28.938	36.25	46.19	47.888	22.087
	35.219	29.504	33.182	35.11	52.167	33.797	43.142	35.167			17.193	23.252	19.538	73.661	70.287	57.662	56.427	42.486
	29.426	35.253	32.343	31.062	34.17	36.964	34.807	32.815			18.435	23.01	24.435	17.152	16.979	98.116	28.647	71.733
	30.333	37.994	30.479	38.048	44.575	31.991	34.906	35.366			17.62	88.446	16.042	85.21	34.104	17.891	34.503	52.408
	47.09	32.219	32.181	32.113	39.758	32.552	34.294	36.149			44.079	19.062	21.102	17.254	98.836	30.773	37.587	71.055
	31.476	34.247	33.792	32.241	43.051	31.315	34.931	31.748			33.922	20.129	29.472	21.669	116.693	73.615	44.3	21.669
	34.151	30.121	29.804	36.311	35.371	33.853	37.872	38.67			17.747	32.994	18.964	20.303	128.898	27.007	71.106	24.884
	33.867	35.59	31.414	31.451	35.412	36.314	37.658	35.769			31.01	31.689	65.46	23.487	67.811	97.245	51.142	42.959
	37.165	33.154	30.921	31.706	34.97	39.602	31.252	38.554			23.988	16.747	60.982	28.972	63.215	32.065	19.793	117.343
	36.192	33.659	30.639	32.676	51.288	43.338	32.537	36.826			55.722	17.217	17.557	76.869	97.473	94.897	25.838	55.546
	32.195	34.135	32.93	33.974	37.065	34.492	30.546	39.638			27.594	21.356	66.692	79.842	92.112	16.415	16.263	71.011
	31.545	54.299	34.67	33.857	34.224	34.023	38.816	33.315			21.397	49.941	85.743	64.513	21.819	45.481	39.464	53.14
	38.261	30.207	33.692	40.074	46.525	32.023	33.833	31.525			67.606	17.793	20.529	40.951	43.843	54.916	14.076	27.033
	35.469	36.703	35.435	47.216	44.887	30.4	35.317	31.291			79.694	23.734	77.091	50.686	52.928	14.19	27.101	34.554
	31.447	34.909	33.814	38.582	37.974	35.252	31.423	30.442			34.972	50.97	20.271	32.962	41.855	101.722	22.196	29.452
	31.336	26.72	31.703	37.337	40.806	39.978	33.362	34.187			59.32	34.054	48.793	17.465	57.664	66.834	75.771	27.146
	36.993	28.887	30.076	40.453	34.913	44.138	35.586	31.08			54.377	17.015	34.737	92.891	69.89	107.057	21.086	24.69
	31.947	31.639	31.759	32.078	34.382	32.009	31.66	34.551			38.558	29.929	16.372	43.755	39.806	18.856	15.25	52.04
	30.752	36.653	33.481	43.03	36.464	31.976	34.021	32.2			62.851	37.677	29.504	34.325	97.905	45.105	94.518	44.284
	28.992	30.882	43.102	35.033	41.596	34	34	39.966			60.656	21.342	105.132	34.76	92.336	56.744	56.042	106.521
	30.563	33.25	33.718	31.624	32.561	33.059	34.102	31.455			49.353	14.144	17.024	18.145	21.712	67.206	23.65	24.455
	36.006	33.95	37.437	36.325	37.047	32.732	36.05	36.709			56.741	48.957	110.477	60.887	24.655	49.58	37.586	68.985
	36.427	25.876	37.413	34.736	41.667	34.57	34.783	39.612			45.925	25.275	137.032	49.579	68.244	21.337	31.353	116.935
	37.619	33.675	33.527	38.283	40.478	37.427	29.262	36.778			46.134	34.603	24.036	20.408	77.145	46.233	30.187	65.443
	29.735	30.777	32.252	33.366	39.43	33.892	31.853	33.294			30.644	45.595	31.961	22.187	29.172	50.59	28.684	57.775
	28.433	29.796	33.977	32.696	38.349	30.878	30.479	32.758			20.708	16.866	102.115	29.049	26.767	30.827	16.188	32.275
	29.912	28.151	32.251	36.123	43.163	35.882	33.941	41.147			22.352	18.109	25.436	76.295	66.562	47.775	44.559	29.269
	30.275	25.234	32.811	31.696	39.236	31.226	35.092	32.376			15.303	18.711	20.09	17.657	55.188	27.645	88.437	30.468
	37.139	33.155	33.694	29.301	35.269	30.902	31.169	39.056			53.144	26.865	48.025	24.527	47.71	39.075	26.419	34.043
	27.915	27.512	35.645	36.643	38.489	31.597	31.579	32.657			23.829	15.953	28.888	19.944	40.686	17.24	43.987	37.315
	34.307	37.074	36.799	37.295	31.333	28.183	34.812	35.686			16.465	26.686	28.853	30.86	64.422	18.67	26.455	51.914
	27.021	29.321	30.683	37.204	39.017	30.309	35.814	43.056			18.794	32.429	29.624	26.777	63.35	32.118	61.199	59.297
	37.862	30.933	35.825	36.53	40.773	39.863	34.375	33.076			96.186	18.825	26.133	23.71	66.485	75.445	62.737	33.238
	29.9	33.006	31.375	34.992	41.651	42.918	31.816	33.986			17.864	78.533	144.255	77.275	66.5	41.789	62.061	41.797
	31.615	27.44	40.731	37.964	41.378	33.834	33.009	31.771			47.142	24.064	77.591	64.339	53.067	39.911	25.43	27.162
	35.399	29.747	30.695	40.154	40.83	32	31.838	31.264			40.822	18.171	16.031	21.231	89.406	47.016	16.99	24.033
	36.182	28.229	31.992	36.775	47.312	31.402	39.289	35.402			52.99	17.59	18.969	20.109	114.952	17.676	106.703	35.426
	38.016	37.612	40.454	40.088	41.643	33.224	37.455	41.824			34.445	34.43	38.337	59.371	66.369	16.013	24.826	60.736
	30.528	29.343	29.322	32.35	43.227	41.64	37.907	31.8			74.328	15.618	16.314	23.96	109.303	108.529	103.261	29.208
	36.637	32.473	32.85	33.648	36.318	30.365	30.821	38.22			68.711	24.466	23.75	78.006	30.682	24.125	16.739	23.089
	32.421	28.852	33.967	33.103	39.976	31	36.427	34.47			72.2	18.07	78.321	65.809	83.515	33.387	66.273	41.315
	36.412	30.383	32.832	43.567	39.686	30.94	30.465	34.648			58.579	23.525	49.785	29.966	86.946	35.857	16.218	24.459
	34.059	29.366	32.562	36.424	39.456	34.147	36.273	30.461			73.804	43.252	47.047	83.103	163.789	45.427	29.303	24.171
	35.091	33.853	32.263	35.49	53.174	41.856	34.825	30.993			36.491	57.733	17.737	22.62	49.507	53.357	14.2	15.533
	29.2	29.738	48.254	31.146	50.617	35.619	32.793	31.968			20.309	69.377	160.335	31.341	42.623	58.204	23.92	19.011
	34.786	28.669	30.048	31.592	48.086	37.085	36.939	34.797			17.786	45.347	46.365	65.177	92.79	86.456	44.346	70.765
	29.591	30.74	30.489	37.703	37.884	34.802	30.683	31.307			17.581	15.49	18.459	20.713	18.31	21.86	16.755	24.591
	35.247	32.511	36.494	36.738	34.455	41.508	40.184	31.575			79.74	32.206	27.871	20.767	62.028	132.241	54.73	35.088
	30.376	26.933	33.788	29.66	38.267	38.082	33.05	41.6			21.114	51.125	39	23.95	29.867	42.466	33.506	65.805
	32.064	36.823	31.435	29.274	41.767	36.856	37.904	35.818			16.349	49.464	25.315	18.897	29.035	25.88	94.197	63.311
	33.129	34.657	31.341	28.099	38.471	44.963	32.511	32.748			40.658	35.252	17.22	23.19	19.971	81.137	16.827	14.942
	37.572	28.894	31.992	42.288	36.11	35.683	34.788	35.44			116.548	20.133	32.927	36.396	97.387	45.646	71.045	26.18
	31.434	28.577	34.006	33.894	38.599	36.698	30.126	35.935			16.326	35.261	73.317	86.327	41.008	50.635	15.165	23.057
	37.504	33.043	31.595	31.359	39.677	32.144	30.593	38.683			129.366	62.058	60.884	18.953	56.731	75.464	17.864	91.071
	30.858	29.089	31.516	36.231	34.868	46.715	36.526	34.628			17.504	18.981	16.495	41.259	19.818	105.134	51.504	16.912
	35.726	33.921	32.862	35.758	34.046	33.027	34.561	32.248			18.188	73.489	93.338	19.871	56.927	58.537	23.29	43.602
	36.145	42.309	32.65	35.465	39.955	32.19	32.958	37.956			35.996	37.879	54.153	19.86	121.019	55.529	22.884	55.652
	33.537	35.383	29.754	32.839	34.954	35.431	30.459	43.405			40.562	20.654	17.908	50.742	57.634	69.062	45.483	90.507
	37.169	39.808	32.571	41.175	53.934	36.811	34.61	35.642			22.602	27.404	51.595	33.467	123.881	57.615	36.893	26.568
	28.982	34.078	32.775	34.595	37.794	32.538	35.535	44.219			19.339	64.129	66.506	44.153	17.699	67.276	74.177	64.808
	29.542	30.128	32.981	31.362	38.682	36.351	41.207	32.306			16.246	57.376	30.152	21.341	69.26	61.134	93.764	26.083
	31.871	29.342	30.733	35.653	36.672	30.992	30.756	30.113			19.529	34.2	18.376	26.378	82.602	16.034	15.993	47.938
	29.247	29.743	33.345	33.711	33.645	31.664	34.961	35.869			15.338	32.03	24.944	16.331	46.539	37.467	28.11	69.959
	38.606	34.261	34.733	34.838	39.084	36.403	33.116	35.9			77.899	21.486	29.956	24.092	29.495	54.364	19.811	60.828
	35.349	29.402	33.076	36.105	35.919	38.216	30.904	32.853			23.477	26.13	63.439	47.138	75.353	106.317	21.07	27.461
	27.844	30.394	32.74	33.827	32.89	35.834	38.766	35			16.922	47.98	17.906	36.48	21.187	54.193	51.54	19.381
	33.28	29.85	32.748	33.75	34.851	39.102	34.358	33.598			47.895	53.18	23.963	72.93	15.642	22.591	18.547	14.68
	32.386	30.292	31.879	31.032	28.12	33.133	39.636	33			22.868	72.966	16.79	20.384	78.608	20	43.881	24.739
	47.797	34.272	32.991	31.185	42.613	31.429	35.519	35.797			39.629	14.728	26.069	16.661	31.172	37.58	17.91	42.654
	31.28	32.557	32.317	36.029	36.362	33.465	40.232	36.548			17.96	19.165	19.951	87.079	16.118	16.64	68.62	47.847
	29.436	33.474	29.907	33.5	32.08	34.042	34.189	33.974			23.764	22.611	19.364	64.112	72.587	16.825	19.007	20.804
	41.78	30.107	32.484	37.16	40.924	39.011	35.458	44.404			91.398	51.872	46.831	48.184	109.215	69.912	47.649	53.483
	31.128	30.364	31.671	36.325	36.659	34.917	32.329	33.977			18.543	54.344	99.601	42.889	18.802	39.465	91.926	19.308
	31.346	47.351	32.42	36.11	34.271	31.653	33.908	37.648			48.609	44.416	20.196	44.31	57.481	53.387	20.231	38.643
	43.633	32.021	31.698	37.511	36.264	38.814	30.793	40.516			84.959	35.085	18.112	55.165	71.701	54.342	14.514	66.864
	30.169	45.768	35.317	33.623	46.716	31.216	35.327	39.433			17.585	72.982	53.862	73.049	46.193	26.736	21.137	34.333
	31.847	29.323	37.91	35.238	33.239	31.601	31.516	40.252			50.645	17.827	51.143	64.585	20.319	61	21.289	69.374
	32.672	34.48	32.438	34.291	38.245	30.09	30.556	31.921			38.309	16.822	18.107	97.5	31.515	18.5	21.134	29.111
	29.328	28.162	32.887	36.27	35.83	30.598	31.978	31.973			22.953	27.713	82.656	16.126	73.703	24.615	23.768	25.562
	34.61	35.388	31.396	34.606	36.319	45.065	30.719	34.575			22.553	32.127	68.728	136.964	89.192	48.516	18.812	20.54
	29.614	30.644	32.441	41.449	31.224	35.923	33.354	31.118			50.9	56.296	24.315	92.676	22.541	37.435	73.748	28.461
	33.177	35.568	32.972	32.341	34.635	30.346	30.766	42.895			79.137	41.042	21.28	23.212	58.515	23.308	16.125	67.982
	29.163	29.32	29.985	32.08	41.019	30.145	30.226	37.538			16.772	64.427	18.847	27.402	29	15.167	16.884	61.594
	30.706	36.404	38.121	33.248	33.604	30.651	34.183	35.343			17.833	27.411	121.174	18.282	23.577	17.372	29.5	55.53
	29.82	31.796	35.156	37.409	36.016	34.176	45.376	33.864			22.039	21.333	25.578	33.522	63.115	53.074	59	26.031
	32.01	45.231	39.653	31.682	35.405	30.43	30.83	32.895			27.413	68.867	94.01	20.636	42.393	35.312	16.713	57.921
	30.051	34.912	31.787	33.117	39.012	36.924	34.043	36.352			20.044	50.805	34.098	16.767	34.11	39.632	17.663	32.031
	30.901	27.811	31.305	36.919	31.494	36.271	35.592	36.648			25.766	19.512	17.415	44.867	23.135	91.631	57.598	41.358
	34.276	31.419	35.219	32.433	37.196	35.311	32.5	37.851			19.739	55.346	69.964	60.901	39.182	47.477	59.393	63.053
	34.038	29.028	31.832	34.411	34.608	33	33.169	35.45			54.581	18.37	26.888	69.104	34.481	34.764	40.471	24.038
	32.811	30.333	32.736	31.284	42.827	43.209	31.13	31.825			77.844	45.454	19.296	17.095	46.997	70.756	22.689	18.524
	30.87	34.707	32.708	31.519	32.653	35.157	33.588	30.724			16.267	16.737	27.679	26.282	15.083	50.994	29.635	20.483
	32	28.532	33.207	40.561	38.965	34.535	34.333	32.473			13.141	33.849	70.52	21.092	45.561	82.26	63.048	32.634
	31.848	34.182	31.808	35.406	36.985	38.123	35.9	32.514			38.808	15.545	55.192	56.857	25.836	76.155	34.153	19.933
	35.586	32.919	33.311	40.097	36.468	33.085	32.4	39.299			39.016	20.331	54.86	24.28	47.853	60.349	81.412	54.841
	37.291	33.733	31.9	32.359	26.582	37.439	31.096	31.568			37.085	20.433	57.906	33.806	22.242	88.381	36.652	20.396
	30.421	34.303	36.267	37.293	30.848	33.421	35.49	30.754			17.316	16.563	49.304	101.854	24.824	15.88	39.703	17.895
	33.1	35.894	32.981	32.637	37.425	31.974	32.731	27.878			17.49	27.5	24	37.407	29.726	74.145	14.428	15.739
	32.119	31.145	30.706	32.133	42.688	43.415	38.708	38.508			23.559	23.109	15.461	15.938	54.923	131.523	44.429	76.707
	31.572	29.818	32.814	35.742	29.089	34.556	37.675	31.104			23.362	50.5	16.395	46.887	71.777	140.238	76.234	22.938
	31.099	31.468	30.734	35.204	30.53	36.569	35.217	41.262			30.616	99.554	16.196	25.398	22.521	84.347	65.211	76.159
	37.566	48.537	31.32	36.371	44.909	30.011	40.487	36.695			56.346	43.916	19.297	31.462	41.566	18.437	91.778	65.5
	36.078	35.108	34.561	37.371	39.217	31.4	34.735	32.66			24.146	45.115	43.118	69.702	34.959	44.037	40.022	18.379
	30.803	34.266	33.069	33.901	31.802	29.983	37.428	37.703			31.508	15.234	20.621	53.017	30.853	20.408	32.026	30.731
	35.805	35.649	32.185	35.97	46.579	38.095	40.347	30.733			22.442	53.748	31.756	25.43	48.168	96.051	52.512	17.459
	27.766	33.933	31.875	38.632	35.096	33.371	33.802	33.238			18.364	13.981	18.32	26.947	32.384	15.404	43.802	24.523
	34.414	42.055	30.672	32.839	32.361	31.033	40.913	29.229			27.73	38.439	22.672	22.102	27.38	27.308	60.921	18.725
	35.164	35.487	33.325	36.539	38.24	30.273	34.777	45.108			22.543	32.452	49.083	16.933	28.164	28.945	46.537	109.221
	30.817	34.454	31.124	32.627	44.839	37.085	33.891	30.576			18.508	41.762	20.165	23.813	63.959	47.128	49.263	18.653
	29.61	31.092	30.686	36.307	35.879	32.327	32.396	34.064			18.254	54.638	16.203	48.866	74.298	30.614	42.182	25.904
	31.211	34.445	42.319	36.421	35.051	41.556	32.826	29.345			18.816	17.118	38.288	67.636	80.357	28.659	40.696	17.774
	36.824	33.835	33.257	35.223	35.851	32.793	35.568	39.203			58.453	19.077	25.545	43.275	23.653	53.486	23.581	90.216
	31.687	31.314	30.616	38.217	30.853	32.04	30.234	32.304			59.524	15.627	16.37	60.734	16.574	42.288	21.328	31.627
	36.783	30.696	31.117	31.781	28.663	30.055	32.123	33.426			24.511	21.315	18.075	21.371	18.962	15	16.348	39.287
	37.843	35.897	32.667	39.596	30.279	43.158	35.034	32.164			22.835	146.609	25.816	80	23.743	126.075	28.941	36.914
	42.792	36.437	32.392	32.922	46.638	32.21	33.288	33.715			28.882	53.614	19.84	17.4	96.096	118.318	33.263	23.331
	29.216	36.472	32.439	41.211	41.564	34.54	30.687	31.026			18.47	73.62	28.579	68.461	65.568	58.942	21.573	28.417
	33.808	41.729	31.664	35.629	34.689	30.987	36.838	40.786			20.992	38.548	66.597	17.764	15.746	23.13	113.263	57.274
	35.774	46.658	32.109	36.772	30.889	32.492	39.044	33.765			19.022	44.005	26.464	88.683	20.578	16.533	40.868	22.713
	30.763	34.041	38.167	36.723	33.94	31.058	32.781	43.321			19.423	17.683	117.828	79.645	31.134	28.125	32.053	50.837
	30.957	34.038	30.449	35.594	31.623	31.252	32.015	35.381			20.802	17.438	15.167	21.856	61.432	52.516	28.146	63.155
	29.532	31.811	33.185	33.774	29.683	29.706	36.339	34.652			29.793	66.733	21.702	26.833	28.333	19.312	23.129	20.393
	28.196	37.11	31.472	38.655	32.684	34.669	30.802	32.178			43.859	30.048	31.792	105.097	43.962	66.683	25.672	44.166
	30.178	31.735	31.973	33.491	35.267	29.353	33.568	34.067			16.511	49.728	58.644	50.713	32.541	41.158	21.072	17.59
	34.78	28.901	35.714	34.759	34.97	32.669	34.81	35.572			17.992	16.504	88.828	18.138	70.752	23.234	27.353	42.042
	34.412	32.949	32.7	34.591	34.49	35.542	29.848	33.067			16.294	75.745	19.269	66.327	105.734	64.301	14.655	16.222
	32.283	29.137	33.369	30.944	30.382	39.236	30.199	33.033			17.413	41.231	68.675	19.603	26.5	112.472	14.199	25.508
	29.797	35.325	34.778	37.378	34.562	41.243	35.594	33.571			20.133	40.525	25.657	51.847	74.728	131.722	54.316	38.109
	29.478	32.703	32.828	36.929	43.311	34.071	33.384	39.716			17.963	18.109	22.43	61.071	108.057	71.839	33.667	36.593
	30.649	33.84	32.022	34.945	33.06	32.181	41.176	36.675			21.276	55.5	17.731	90.076	43.985	21.087	68.13	51.301
	36.282	34.022	36.481	35.541	34.99	30.398	30.327	33.963			75.331	22	100.006	30.324	15.673	17.274	22.753	15.533
	29.6	35.562	30.966	36.466	30.243	33.471	32.619	32.993			34.238	97.484	21.933	21.819	53.068	57.641	59.755	62.702
	29.709	32.503	34.386	31.184	29.916	32.624	36.619	39.664			32.417	16.272	29.175	23.122	25.904	20.398	64.477	65.413
	32.12	29.66	33.769	35.281	32.669	35.353	33.753	32.393			119.486	120.47	78.958	17.344	86.462	67.718	21.646	16.374
	34.339	29.661	34.638	33.853	33.852	35.245	34.261	45.421			14.752	70.008	23.561	64.363	20.983	74.629	16.87	63.464
	33.209	29.22	33.193	43.46	37.093	30.404	31.689	34.142			16.915	41.22	52.989	36.685	24.556	22.376	14.736	35.447
	33.135	34.088	32.846	37.2	39.414	32.233	41.179	34.372			47.506	18.009	46.738	71.228	58.06	29.596	56.966	51.006
	38.234	31.364	36.071	33.833	32.5	36.32	41.6	32.522			93.876	18.403	41.255	75.792	52.828	23.296	54.37	17.322
	38.9	29.728	34.323	35.806	36.528	28.62	30.554	37.667			20.675	32.895	26.754	53.612	29.16	21.527	20.109	57.966
	45.299	30.612	39.823	36.419	36.356	40.327	30.485	31.286			38.279	27.835	96.365	59.366	29	46.203	21.769	20.946
	40.237	29.551	32.024	32.696	30.587	33.877	35.852	35.495			16.903	19.322	19.394	14.333	15.615	52.187	121.483	22.485
	34.546	31.718	42.651	30.569	31.319	33.346	33.388	32.569			18.067	46.222	38.253	14.826	21.319	35.11	126.942	59.09
	34.89	33.84	31.409		33.696	42.946	36.23	32.742			19.202	19.655	16.936		53.714	66.145	21.765	50.043
	28.942	26.888	30.899		39.984	37.298	30.444	33.016			25.87	16.29	21.036		65.867	40.033	16.713	49.59
	31.419	31.227	34.904		41.032	33.656	31.985	31.8			44.051	94.547	40.078		73.597	38.663	50.407	20.094
	35.009	34.475	31.515		39.208	29.954	41.701	35.753			38.787	20.038	22.008		69.937	17.232	71.402	55.659
	40.023	31.408	32.38		29.973	30.765	31.739	31.656			20.417	65.141	26.507		22.991	19.408	29.935	20.906
	39.812	32.258	36.654		37.523	33.729	35.474	30.708			45.227	21.1	53.932		47.42	59.616	56.76	19.832
	32.229	29.48	33.988		48.807	34.807	31.273	31.955			18.552	47.764	22.58		100.181	47.569	18.338	46.279
	29.79	30.384	33.253		29.907	32.237	31.837	32.817			59.442	64.648	44.795		50	74.697	20.99	38.417
	34.638	39.832	33.624		31.227	31.989	42.21	31.067			34.756	37.754	18.929		43.383	62.771	110.79	22.99
	31.752	30.583	35.188		36.963	30.357	35.367	31.298			16.328	18.504	97.022		48.273	31.151	67.29	15.385
	27.812	30.011	32.423		29.653	31.782	35.128	29.858			17.759	46.142	24.301		17.868	59.229	52.979	16.991
	40.567	27.987	31.231		33.479	35.006	40.214	32.658			42.153	22.748	18.164		100.764	78.227	72.355	17.491
	33.82	28.197	30.695		33.146	33.886	31.163	38.205			66.55	14.775	20.099		99.567	29.588	20.822	69.962
	30.067	30.134	32.832		33.37	27.692	36.287	31.939			23.456	37.236	64.504		38.157	38.85	51.299	16.418
	38.467	34.097	31.855		31.798	33.747	27.629	32.074			16.533	16.618	19.12		26.353	34.661	23.843	20.096
	42	29.695	34.823		36.705	32.843	34.266	34.955			63.453	69.733	28.548		20.943	39.993	34.434	35.465
		36.49	32.727		32.709	32.114	32.901	39.756				86.955	54.641		52.128	18	30.941	61.868
		29.776	32.458		38.429	39.76	35.626	33.701				36.862	37.167		51.347	50.382	53.432	35.261
		33.298	33.359		29.842	31.549	43.789	33.302				23.975	62.431		14.515	19.5	33.024	40.203
		33.939	46.682		32.613	32.891	30.547	33.121				14.152	46.698		19.018	32.21	33.949	27.679
		35.825	32.421		34.286	30.103	31.917	37.372				18.095	16.789		29.702	15.346	30.172	58.593
		28.575	32.886		32.304	39.285	39.776	33.318				19.913	34.432		65.239	68.546	79.163	69.178
		28.639	32.804		30.808	32.292	42.75	37.221				32.701	53.246		20.404	51.646	35.758	56.503
		31.404	32.061		30.553	35.481	32.423	32.463				24.926	33.626		24.359	59.767	23.715	20.713
		36.892	31.429		35.691	29.53	39.619	33.683				69.017	16.6		64.392	17.991	75.405	70.888
		33.341	36.965		34.524	33.175	34.98	34.367				19.462	35.15		15.592	34.699	48.667	32.703
		35.413	30.862		30.687	39.489	34.112	36.519				21.01	17.625		32.293	72.443	33.984	36.38
		30.851	30.514		35.756	33.385	31.794	32.039				16.426	17.371		40.083	16.087	22.631	20.344
		29.515	41.406		43.15	33.789	28.22	31.612				15.677	42.071		75.685	29.006	17.367	24.56
		34.976	30.846		36.097	33.503	33.425	36.815				26.441	20.399		44.363	39.607	25.623	24.272
		29	33.491		36.867	31.562	32.704	33.806				77.371	34.366		95.69	18.079	58.16	16.367
		29.647	32.08		35.785	32.651	31.25	31.441				29.167	27.301		50.962	33.738	35.38	22.171
		29.68	34.169		37.615	30.205	28.336	32.086				36.847	46.61		50.969	14.156	21.818	26.69
		28.327	32.119		32.505	31.949	33.607	31.083				20.607	17.43		25.541	15.949	89.524	19.808
		27.894	32.306		35.516	30.588	33.111	38.73				93.602	26.215		22.979	20.402	42.651	46.367
		35.26	32.246		31.25	29.547	33.171	36				21.567	15.536		18.38	28.444	26.377	64.081
		35.128	31.586		33.397	41.211	41.366	34.258				15.34	17.281		17	66.165	80.037	18.097
		31.566	31.31		37.496	37.509	30.526	32.077				25.507	29.651		75.898	74.574	20.518	19.7
		38.665	31.667		33.378	35.384	34.199	34.84				35.75	25.78		26.996	78.918	59.06	17.64
		34.714	31.107		33.966	41.633	30.387	34.934				19.429	19.172		19.879	64.643	39.723	19.413
		29.414	29.039		40.574	33.214	40.098	46.117				25.267	19.776		195.528	28.034	46.622	78.891
		28.993	30.982		37.864	33.751	31.525	31.596				19.154	16.142		113.284	68.41	17.356	26.156
		29.455	30.627		38.193	29.992	33.34	41.176				36.577	21.873		111.907	39.336	27.747	44.208
		29.522	45.127		33.796	31.445	34.048	32.081				21.435	162.747		29.683	90.104	15.99	15.287
		31.923	32.16		30.904	34.935	33.258	33.267				49.632	67.493		30.808	61.474	14.581	83.022
		28.935	31.868		30.364	31.048	34.681	34.336				15.829	41.215		18.591	25.788	18.97	17.648
		29.884	31.342		43.871	39.506	27.264	35.289				23.625	21.532		90.767	50.308	29.934	52.193
		49.067	32.258		32.777	37.096	35.118	35.612				121.674	81.384		74.285	48.633	51.172	43.651
		33.663	31.3		29.388	30.458	41.601	48.46				18.895	79.8		36.991	42.188	48.633	77.317
		34.58	36.278		42.62	29.512	36.256	43.372				66.154	44.81		77.168	16.465	46.332	63.987
		35.917			33.02	30.04	34.527	43.83				22.633			14.68	18.738	42.595	95.869
		41.675			33.643	33.821	33.923	38.05				32.825			14.965	18.387	32.113	53.443
		27.774			31.721	32.84	30.615	35.614				24.175			54.838	16.847	23.289	34.686
		36.2			44.768	33.246	29.453	34.485				27.642			60.605	63.336	55.887	17.121
		29.438			35.473	32.072	32.067	34.877				49.736			16.233	80.97	25.17	35.606
		31.966			30.041	30.907	30.624	32.725				71.671			15.622	35.897	18.128	16.25
		34.903			32.798	38.201	39.925	30.5				28.021			22.622	124.014	41.183	28.014
		32.744			34.228	33.143	38.957	33.542				90.744			19.298	19.471	40.261	17.036
		29.777			30.167	29.588	30.728	35.524				26.679			15.218	18.691	25.291	25.33
		28.877			33.594	29.98	28.27	29.981				14.942			15.594	19.382	82.459	41.616
		31.075			34.319	32.949	33.855	37.053				27.644			20.178	50.356	27.051	32.232
		35.991			34.99	32.221	32.577	34.797				16.805			19.106	98.786	34.077	16.335
		29.884			29.301	29.955	33.386	35.019				17.812			17.774	14.114	100.298	20.786
		30.973			38.858	31.861	39.412	31.949				56.98			80.581	20.685	87.764	48.204
		30.774			33	39.281	39.642	32.99				29.165			17.814	104.157	126.226	24.857
		33.772			46.544	35.622	38.436	33.456				18.276			60.77	52.79	82.459	18.883
		31.376			31.856	32.763	31.208	31.514				102.51			24.879	47.718	22.958	20.076
		33.419			31.489	29.237	31.957	35.856				22.816			58.978	13.679	35.935	24.029
		33.677			35.662	42.399	37.204	37.378				16.01			39.842	106.026	35.475	54.963
		31.955			29.113	30.414	31.843	33.518				44.51			20.347	48.069	47.664	24.847
		30.281			33.219	29.539	36.6	33.764				16.009			50.19	18.661	79.607	33.906
		35.493			37.836	30.329	37.14	36.142				17.379			52.995	22.07	95.439	51.534
		29.883			29.598	32.088	32.302	29.786				34.613			25.872	46.397	18.25	15.955
		36.476			27.703	30.885	37.348	29.096				30.783			20.757	20.594	40.838	65.922
		33.389			37.037	31.761	30.162	31.178				24.158			64.084	13.261	19.624	28.228
		35.924			31.149	32.302	33	34.272				18.139			32.276	43.111	52.073	18.218
		35			44.762	31.088	30.94	34.337				20.64			56.005	17.952	17.448	17.481
		31.432			34.007	35.55	34.495	33.133				19.358			23.627	66.626	21.515	44.247
		37.434			39.545	44.884	35.19	33.958				28.349			70.24	68.155	23.992	44.95
		29.178			36.647	38.456	40.172	34.304				22			58.245	61.025	101.806	25.446
		35.725			37.901	33.086	34.433	35.509				21.396			60.79	63.098	44.842	52.357
		36.29			37.127	30.452	34.008	32.686				25.364			64.016	46.543	16.073	61.673
		33.818			35.054	31.577	43.197	36.828				26.739			14.815	71.503	61.487	66.613
		32.023			30.317	33.235	30.73	44.313				19.602			16.158	15.041	19.518	95.02
		27.101			42.371	33.491	35.57	31.374				23.065			29.561	21.474	23.886	21.267
		27.209			40.428	30.595	30.347	29.026				18.566			29.223	42.928	16.707	16.304
		32.389			32.258	48.725	37.694	34.173				51.275			34.11	42.518	77.171	16.949
		31.85			35.943	34.206	31.404	36.585				18.42			45.55	25.977	23.798	38.81
		33.561			33.163	40.61	30.366	27.845				13.729			39.307	101.175	19.089	37.682
		34.94			29.75	33.312	35.942	28.854				40.897			15.409	16.652	57.977	19.775
		34.729			31.419	31.402	34.22	42.799				32.594			54.858	32.909	16.364	65.975
		34.45			33.445	29.807	40.229	28.796				20.008			57.619	16.151	65.314	33.482
		30.937			31.857	33.583	42.681	34.301				19.286			36.923	82.323	75.256	58.638
		41.072			34.896	31.008	43.174	32.368				124.694			73.838	23.441	51.762	20.718
		27.71			35.895	30.43	37.414	42.49				19.449			18.306	14.25	43.535	57.039
		33.912			32.962	30.491	31.983	34.537				21.198			45.006	62.727	61.983	35.712
		33.662			46.237	31.065	38.128	27.043				52.7			77.36	28.141	26.909	20.374
		37.837			43.393	31.276	33.134					39.005			38.69	50.901	62.151
		32.966			33.423	27.92	30.874					16.65			67.631	25.847	19.615
		33			32.172	34.581	29.179					60.847			68.025	78.484	17.984
		37.265			48.885	31.451	34.076					32.648			51.806	38.295	15.669
		32.68			28.054	34.661	30.559					62.672			21.677	24.004	26.076
		28.847			36.815	32.404	35.214					21.432			56.462	26.417	26.839
		29.888			30.256	39.152	32.525					18.121			17.405	98.352	32.899
		33.705			36.182	29.802	43.112					25.027			55.36	42.046	104.46
		33.066			35.53	33.876	39.832					46.086			68.552	68.753	84.645
		34.106			30.75	33.537	31.741					42.613			23.321	22.411	23.672
		32.129			31.613	30.955	32.995					40.892			25.016	49.27	29.717
		41.56			30.463	32.875	30.476					37.833			59.565	29.125	18.238
					37.782	30.805	44.397								108.891	17.114	40.944
					33.842	30.104	36.193								41.803	20.46	35.817
					34.933	43.701	42.072								73.966	66.473	108.761
					34.623	31.838	38.139								38.423	21.282	65.157
					31.71	32.89	41.973								26.374	17.38	116.956
					34.142	33.661	36.623								14.201	24.791	72.651
					29.231	29.337	34.879								58.758	60.107	17.67
					35.934	34.561	40.602								95.183	54.136	61.672
					43.9	33.477	30.708								103.131	22.367	22.662
					30.304	31.745	32.106								32.959	16.673	17.692
					34.287	31.231	31.05								43.407	38.636	24.44
					44.325	29.306	40.59								109.175	18.427	56.746
					36.446	31.488	43.641								56.326	29.704	44.332
					39.633	32.864	33.315								109.804	94.935	31.208
					29.701	32.461	35.324								14.409	22.82	72.62
					30.704	29.119	32.337								17.672	21.212	32.816
					36.285	34.058	33.701								45.528	43.86	23.71
					31.694	30.651	38.653								33.145	30.349	77.629
					31.176	39.252	33.403								36.44	27.682	41.979
					34.878	34.463	35.848								20.351	66.97	72.971
					31.823	47.914	32.278								65.019	79.512	45.965
					37.494	39.211	32.303								50.659	135.886	22.615
					28.733	42.938	43.19								19.817	58.918	61.97
					36.292	34.329	34.48								21.104	57.079	29.457
					34.265	29.486	36								19.829	40.514	45.626
					30.465	32.119	44.851								37.413	23.248	66.208
					31.435	30.521	32.594								38.75	20.231	44.729
					30.008	28.853	31.619								21.592	14.61	47.045
					33.557	46.289	33.758								42.517	72.859	85.309
					29.966	35.463	30.993								18.957	40.512	60.949
					35.135	33.043	30.413								15.394	52.185	25.294
					32.632	26.757	35.153								45.707	38.155	32.955
					34.295	25.247	32.956								27.511	16.521	61.539
					34.607	31.65	39.195								15.329	35.309	50.114
					33.83	41.394	30.481								18.104	144.288	21.045
					30.669	33.484	36.481								14.971	31.548	48.938
					30.862	35.905	35.938								77.184	23.654	23.285
					33.097	36.611	48.722								42.477	66.389	113.819
					35.58	27.722	45.684								76.707	23.15	85.166
					31.709	36.711	32.716								49.126	40.913	57.233
					28.869	32.871	34.528								17.049	17.505	21.792
					37.974	32.967	45.885								40.941	36.193	93.722
					37.827	39.545	30.978								85.218	114.398	21.044
					41.381	31.458	32.824								99.252	31.722	34.593
					26.814	27.365	30.888								35.744	15.302	16.256
					30.216	33.676	45.577								96.372	36.402	69.192
					34.963	29.247	34.222								25.785	16.624	82.198
					34.386	32.564	34.222								20.02	16.167	26.089
					36.82	29.648	33.95								25.665	21.205	25.733
					34.113	32.448	32.347								39.206	51.781	47.071
					37.011	29.837	36.621								69.086	23.109	69.2
					43.522	32.252	36.947								57.567	19.757	107.48
					45.869	35.382	33.438								79.82	55.662	19.438
					34.365	42.661	48.65								79.562	71.683	123.319
					33.54	34.676	35.338								15.273	87.553	39.881
					43.485	32.229	47.498								56.041	72.804	107.783
					30.12	42.524	33.525								15.465	137.82	40.036
					33.311	30.019	35.747								23.485	26.822	75.794
					37.086	29.047	33.721								89.141	19.687	52.549
					30.335	29.182	37.225								36.955	15.793	96.076
					35.683	30.917	33.618								33.585	85.952	17.103
					31.669	30.371	44.27								36.101	19.669	38.057
					30.018	29.337									18.723	19.395
					33.576	28.897									24.715	16.615
					34.321	29.462									47.08	28.483
					29.815	36.949									23.265	86.316
					28.88	42.256									19.076	121.573
					39.512	37.29									75.782	101.661
					33.498	41.37									128.721	135.71
					31.409	32.901									25.712	34.461
					30.179	30									24.411	42.972
					46.568	32.043									84.381	47.298
					31.181	31.258									14.331	28.091
					30.239	40.725									35	94.206
					31.162	33.207									60.344	50.24
					34.92	33.118									24.808	18.272
					42.203	38.172									114.122	86.206
					31.913	32.31									46.49	73.359
					34.007	29.277									22.021	36.182
					35.119	38.475									17.22	75.586
					30.352	30.403									31.745	19.739
					39.205	38.625									56.385	109.081
					37.558	31.503									67.012	39.775
					32.254	31									21.232	30.095
					29.741	33.34									49.753	21.438
					35.843	31.492									37.438	15.532
					31.082	30.021									28.909	19.701
					39.313	33.273									47.935	29.34
					35.803	41.674									45.179	101.871
					41.313	36.773									120.955	121.128
					46.59	35									42.301	51.728
					38.996	38.12									81.175	89.784
					33.121	39.895									29.697	36.64
					30.686	38.714									22.307	93.071
					50.18	31.877									103.012	89.606
					35.064	35.534									65.861	66.661
					43.312	36.313									76.692	101.801
					32.879	28.587									32.201	15.188
					31.705	44.314									52.423	95.137
					29.955	31.393									46.164	81.644
					34.441	34.138									30.279	73.928
					35.534	36.72									35.961	125.981
					35.073	30.769									37.156	38.088
					40.251	43.41									96.182	99.393
					30.353	43.584									23.453	117.832
					34.414	31.953									51.609	34.651
					29.703	27.888									27.042	16.078
					34.386	36.821									20.6	99.112
					35.792	30.083									45.635	45.444
					29.948	31.191									14.935	21.64
					29.364	30.329									18.643	48.079
					38.895	30.261									52.426	21.478
					49.22	33.214									64.95	17.222
					48.748	34.069									74.409	50.8
					33.133	34.548									41.055	59.202
					43.968	30.814									63.1	22.194
					50.587	32.72									66.033	17.28
					30.457	42.256									34.576	65.704
					38.432	30.936									34.689	16.92
					34.607	29.116									16.342	26.837
					34.704	29.555									24.898	24.781
					33.809	35.923									26.206	36.061
					31.945	38.673									60.871	71.379
					30.328	29.862									21.697	19.183
					42.511	34.438									74.277	35.978
					35.163	31.051									35.098	20.983
					45.914	33.056									184.746	20.299
					26.4	32.09									24.792	78.271
					34.429	34.309									22.384	25.971
					47.401	32.404									92.014	16.546
					41.628	30.791									71.008	24.5
					36.573	34.183									64.374	23.654
					29.77	42.912									17.643	123.696
					35.041	39.275									18.14	65.176
					40.85	29.488									35.85	16.52
					29.736	32.291									16.698	13.913
					32.331	31.448									33.339	32.983
					35.818	37.042									19.609	76.931
					35.89	34.791									59.487	21.233
					36.609	33.281									54.682	20.509
					48.16	32.683									101.307	14.894
					28.147	31.44									56.716	57.991
					34.44	49.066									24.984	40.319
					33.293	46.886									57.494	71.912
					31.656	31.113									30.977	25.349
					44.331	32.102									128.36	52.91
					31.81	31.096									15.155	17.478
					37.453	33.573									54.259	31.637
					34.753	40.831									64.139	67.295
					31.375	28.677									19.17	27.194
					29.385	32.381									14.154	63.143
					23.19	34.615									17.325	16.795
					29.099	29.958									80.529	20.367
					31.187	39.993									19.692	43.973
					31.857	30.236									63.587	19.279
						35.333										25.007
						33.141										31.133
						30.505										21.196
						34.067										48.157
						32.876										16.319
						50.817										80.329
						32.207										19.189
						30.298										22.667
						32.626										17.813
						36.151										44.08
						41.592										89.071
						27.8										15.9
						34.343										26.612
						29.032										39.865
						30.652										29.191
						29.99										17.525
						31.092										64.712
						31.994										60.477
						46.883										57.244
						33.58										16.28
						36.387										66.937
						29.819										15.848
						34.331										40.025
						34.139										21.812
						41.368										45.024
						47.048										65.548
						28.405										19.922
						41.779										98.833
						32.364										17.432
						38.105										64.097
						32.15										23.822
						30.92										49.696
						32.389										90.753
						29.206										16.122
						36.006										40.437
						28.752										17.037
						30.36										45.395
						29.487										15.417
						32.681										19.143
						32.737										33.008
						31.896										16.727
						31.764										16.778
						25.329										25.841
						29.619										19.366
						34.521										58.388
						31.223										31.909
						30.909										24.464
						31.5										46.91
						40.195										75.037
						35.322										49.397
						29.052										15.567
						45.17										102.286

## Sheet: Fig.8F;S13C
					In parentheses: αIL-6 concentration
			Pax7+MyoD- (Ratio of Total)			Pax7+ MyoD+ (Ratio of Total)			Pax7-MyoD+ (Ratio of Total)
		BM (0 µg/mL)	0.412281	0.37931	0.378882	0.583333	0.62069	0.621118	0.00438596	0	0
		CM (0 µg/mL)	0.147059	0.12766	0.265432	0.852941	0.87234	0.734568	0	0	0
		BM (0.1 µg/mL)	0.439516	0.381818	0.4	0.560484	0.618182	0.6	0	0	0
		CM (0.1 µg/mL)	0.309701	0.0875576	0.265306	0.690299	0.912442	0.734694	0	0	0
		BM (1 µg/mL)	0.452381	0.275281	0.343023	0.547619	0.724719	0.656977	0	0	0
		CM (1 µg/mL)	0.262626	0.206349	0.401099	0.737374	0.793651	0.598901	0	0	0
		BM (10 µg/mL)	0.414449	0.415094	0.388158	0.585551	0.584906	0.611842	0	0	0
		CM (10 µg/mL)	0.251121	0.28	0.401099	0.748879	0.72	0.598901	0	0	0

## Sheet: Fig.9B
			Corrected live monocyte number/well
		BM	2327.85	3173.16	2425.39
		CM	195.071	84.5309	65.0238

[truncated: 2 more sheets: Fig.9C;S14B, Fig.9D]
